# Supplementary material for: De Novo Assembly of Transcriptome and Development of Novel EST-SSR Markers in Rhododendron rex Lévl. through Illumina Sequencing
Source: Front Plant Sci. 2017 Sep 26;8:1664. doi: 10.3389/fpls.2017.01664 (PMC5622969; doi:10.3389/fpls.2017.01664)
Supplement: Supplementary file 3 [file Table3.XLS]

## Sheet: unigene_annot
Table Summarized information of unigenes annotated in different public databases
seq_id	NR_Description	Swissprot_Description	String_description	KEGG_GENE	Pfam
c100001_g1	MULTISPECIES: hypothetical protein [Cyanothece]	_	_	_	PF01936.15|NYN|NYN domain|m.1:15-116
c100040_g1	hypothetical protein AN3216.2 [Aspergillus nidulans FGSC A4]	_	_	_	_
c100052_g1	_	_	_	_	_
c100064_g1	ATP-dependent helicase [Mesorhizobium alhagi]	_	_	_	PF00271.28|Helicase_C|Helicase conserved C-terminal domain|m.2:1-33
c100065_g1	_	_	_	_	_
c100069_g1	5-aminolevulinate synthase, mitochondrial [Cladophialophora psammophila CBS 110553]	RecName: Full=5-aminolevulinate synthase, mitochondrial; AltName: Full=5-aminolevulinic acid synthase; AltName: Full=Delta-ALA synthase; AltName: Full=Delta-aminol	_	E2.3.1.37, ALAS	_
c100079_g2	hypothetical protein A1O5_05710 [Cladophialophora psammophila CBS 110553]	RecName: Full=Probable cystathionine gamma-synthase; AltName: Full=O-succinylhomoserine (thiol)-lyase [Schizosaccharomyces pombe 972h-]	_	metB	_
c100083_g2	60S ribosomal protein L10a [Coccomyxa subellipsoidea C-169]	RecName: Full=60S ribosomal protein L10a-1 [Arabidopsis thaliana]	60S ribosomal protein L10A (RPL10aA); 60S ribosomal protein L10A (RPL10aA); FUNCTIONS IN: st [...]	RP-L10Ae, RPL10A	PF00687.18|Ribosomal_L1|Ribosomal protein L1p/L10e family|m.9:3-115
c100088_g1	hypothetical protein DT23_11420 [Thioclava sp. DT23-4]	RecName: Full=NAD-dependent protein deacylase; AltName: Full=Regulatory protein SIR2 homolog [Bdellovibrio bacteriovorus HD100]	_	npdA	PF02146.14|SIR2|Sir2 family|m.11:9-184
c100110_g1	_	_	_	_	_
c100110_g2	_	_	_	_	_
c100113_g1	similar to transcription factor MADS [Botrytis cinerea T4]	RecName: Full=Transcription factor of morphogenesis MCM1	hypothetical protein	K09265	PF00319.15|SRF-TF|SRF-type transcription factor (DNA-binding and dimerisation domain)|m.16:1-30
c100114_g1	transcription factor RfeF [Aspergillus fumigatus var. RP-2014]	_	_	_	_
c100117_g1	hypothetical protein MBM_04245 [Marssonina brunnea f. sp. 'multigermtubi' MB_m1]	_	hypothetical protein	_	_
c100126_g1	ubiquitin-activating enzyme E1 [Exophiala aquamarina CBS 119918]	RecName: Full=Ubiquitin-activating enzyme E1 1 [Saccharomyces cerevisiae S288c]	_	UBE1, UBA1	_
c10012_g1	hypothetical protein, partial [Peptoclostridium difficile]	_	_	_	_
c100135_g1	hypothetical protein COCSUDRAFT_17889, partial [Coccomyxa subellipsoidea C-169]	_	_	RP-L34, MRPL34, rpmH	_
c100148_g1	_	_	_	_	_
c10014_g1	_	_	_	_	_
c100152_g1	_	_	_	_	_
c100152_g2	_	_	_	_	_
c100166_g1	NUDIX hydrolase [Methylobacterium sp. EUR3 AL-11]	_	NUDIX hydrolase	_	PF00293.25|NUDIX|NUDIX domain|m.22:11-135;PF04250.10|DUF429|Protein of unknown function (DUF429)|m.27:6-74
c100171_g1	hypothetical protein MYCFIDRAFT_84952 [Pseudocercospora fijiensis CIRAD86]	_	_	_	_
c100174_g1	hypothetical protein TRIVIDRAFT_195173 [Trichoderma virens Gv29-8]	_	_	_	_
c10017_g1	protein binding protein, putative [Ricinus communis]	RecName: Full=ARM REPEAT PROTEIN INTERACTING WITH ABF2; Short=ARIA [Arabidopsis thaliana]	SubName: Full=Chromosome chr5 scaffold_2, whole genome shotgun sequence;	_	PF00651.28|BTB|BTB/POZ domain|m.28:1-70
c100183_g1	hypothetical protein HMPREF1541_00597 [Cyphellophora europaea CBS 101466]	_	_	UGO1	_
c100186_g1	_	_	_	_	_
c100199_g1	_	_	_	_	_
c100202_g1	monothiol glutaredoxin-5, mitochondrial precursor [Sphaerulina musiva SO2202]	RecName: Full=Monothiol glutaredoxin-5, mitochondrial; Flags: Precursor	Glutaredoxin-related protein	grxD, GLRX5	PF00462.21|Glutaredoxin|Glutaredoxin|m.32:61-128;PF00462.21|Glutaredoxin|Glutaredoxin|m.32:139-166
c100211_g1	hypothetical protein FVEG_11395 [Fusarium verticillioides 7600]	_	_	_	_
c100225_g1	_	_	_	_	_
c100246_g1	cation transporter [Blastomonas sp. CACIA14H2]	_	_	_	_
c100248_g1	serine recombinase [Peptoclostridium difficile]	_	_	spoIVCA	PF07508.10|Recombinase|Recombinase|m.37:6-118;PF13408.3|Zn_ribbon_recom|Recombinase zinc beta ribbon domain|m.37:137-204
c100257_g1	PREDICTED: uncharacterized protein LOC100243295 isoform 1 [Vitis vinifera]	_	SubName: Full=Chromosome chr8 scaffold_68, whole genome shotgun sequence;	_	_
c100278_g1	conjugal transfer protein TrbC [Sphingomonas sp. DC-6]	_	_	trbC	_
c10027_g1	haloacid dehalogenase [Peptoclostridium difficile]	_	_	E3.6.3.8	_
c100290_g1	triosephosphate isomerase [Marssonina brunnea f. sp. 'multigermtubi' MB_m1]	RecName: Full=Triosephosphate isomerase; Short=TIM; AltName: Full=Triose-phosphate isomerase [Paracoccidioides sp. 'lutzii' Pb01]	_	TPI, tpiA	_
c100309_g1	_	_	_	_	_
c100315_g1	Sugar/inositol transporter [Macrophomina phaseolina MS6]	RecName: Full=Probable glucose transporter rco-3	Pc20g10820	_	PF00083.21|Sugar_tr|Sugar (and other) transporter|m.42:34-334;PF07690.13|MFS_1|Major Facilitator Superfamily|m.42:36-316
c100324_g1	_	_	_	_	_
c100328_g1	hypothetical protein HMPREF1541_05614 [Cyphellophora europaea CBS 101466]	RecName: Full=AP-1-like transcription factor; AltName: Full=Caffeine resistance protein 3 [Schizosaccharomyces pombe 972h-]	_	AP1F	_
c100332_g1	glycosyltransferase family 2 protein [Pseudocercospora fijiensis CIRAD86]	_	_	CHS1	_
c100359_g1	_	_	_	_	_
c100376_g1	NADPH-cytochrome P450 reductase [Cladophialophora yegresii CBS 114405]	RecName: Full=NADPH--cytochrome P450 reductase; Short=CPR; Short=P450R [Aspergillus fumigatus Af293]	_	POR	_
c100379_g2	OHCU decarboxylase [Methylobacterium radiotolerans]	RecName: Full=2-oxo-4-hydroxy-4-carboxy-5-ureidoimidazoline decarboxylase; Short=OHCU decarboxylase [Haloferax volcanii DS2]	hypothetical protein	PRHOXNB, URAD	PF09349.7|OHCU_decarbox|OHCU decarboxylase|m.47:8-164
c100387_g1	ras GTPase [Trichoderma reesei small GTP-binding protein YPTI [Trichoderma reesei]	RecName: Full=GTP-binding protein ypt1 [Neurospora crassa OR74A]	_	RAB1A	_
c100399_g1	predicted protein [Physcomitrella patens]	RecName: Full=Uncharacterized zinc-type alcohol dehydrogenase-like protein YbdR [Escherichia coli K-12]	_	_	PF00107.23|ADH_zinc_N|Zinc-binding dehydrogenase|m.48:39-106
c100406_g1	PREDICTED: sarcoplasmic/endoplasmic reticulum calcium ATPase 1 isoform X2 [Stegastes partitus]	RecName: Full=Sarcoplasmic/endoplasmic reticulum calcium ATPase 1; Short=SERCA1; Short=SR Ca(2+)-ATPase 1; AltName: Full=Calcium pump 1; AltName: Full=Calcium-tran	_	ATP2A	_
c100406_g2	PREDICTED: sarcoplasmic/endoplasmic reticulum calcium ATPase 1-like [Oreochromis niloticus]	RecName: Full=Sarcoplasmic/endoplasmic reticulum calcium ATPase 1; Short=SERCA1; Short=SR Ca(2+)-ATPase 1; AltName: Full=Calcium pump 1; AltName: Full=Calcium-tran	_	ATP2A	PF00122.17|E1-E2_ATPase|E1-E2 ATPase|m.51:44-186
c100411_g1	hypothetical protein VITISV_044291 [Vitis vinifera]	RecName: Full=Putative AC transposase; AltName: Full=ORFA [Zea mays]	_	EEF1A	PF14372.3|DUF4413|Domain of unknown function (DUF4413)|m.53:1-92;PF05699.11|Dimer_Tnp_hAT|hAT family C-terminal dimerisation region|m.54:6-88
c100418_g1	_	_	_	_	_
c10042_g1	alpha 1,3-glucosidase [Cladophialophora psammophila CBS 110553]	_	_	GANAB	_
c100445_g1	casein kinase substrate phosphoprotein PP28 [Marssonina brunnea f. sp. 'multigermtubi' casein kinase substrate phosphoprotein PP28	RecName: Full=28 kDa heat- and acid-stable phosphoprotein; AltName: Full=PDGF-associated protein; Short=PAP; AltName: Full=PDGFA-associated protein 1; Short=PAP1 [Rat	hypothetical protein	_	PF10252.6|PP28|Casein kinase substrate phosphoprotein PP28|m.55:120-218
c100454_g1	_	_	_	_	_
c100456_g1	PREDICTED: uncharacterized protein DDB_G0290685-like isoform X1 [Prunus mume]	_	_	_	_
c10045_g1	glycogen/starch/alpha-glucan phosphorylase [Marssonina brunnea f. sp. 'multigermtubi' MB_m1]	RecName: Full=Glycogen phosphorylase 1; Short=GP1 [Dictyostelium discoideum]	_	E2.4.1.1, glgP, PYG	PF00343.17|Phosphorylase|Carbohydrate phosphorylase|m.59:25-123
c10045_g2	UDP-Glycosyltransferase/glycogen phosphorylase [Glarea lozoyensis ATCC 20868]	RecName: Full=Glycogen phosphorylase [Saccharomyces cerevisiae S288c]	_	E2.4.1.1, glgP, PYG	_
c100467_g1	putative ornithine decarboxylase [Coccomyxa subellipsoidea C-169]	RecName: Full=Ornithine decarboxylase; Short=ODC, partial [Gallus gallus]	_	E4.1.1.17, ODC1, speC, speF	_
c100489_g1	_	_	_	_	_
c100492_g1	glycosyltransferase family 8 protein [Pseudocercospora fijiensis CIRAD86]	_	_	_	_
c100502_g1	unnamed protein product [Coffea canephora]	RecName: Full=Autophagy-related protein 8f; AltName: Full=Autophagy-related ubiquitin-like modifier ATG8f; Short=AtAPG8f; Short=Protein autophagy 8f; Flags: Precur	hypothetical protein	GABARAP, ATG8, LC3	PF02991.13|Atg8|Autophagy protein Atg8 ubiquitin like|m.63:14-117;PF04110.10|APG12|Ubiquitin-like autophagy protein Apg12|m.63:40-117
c100503_g1	_	_	_	_	_
c100504_g1	_	_	_	_	_
c100516_g1	calreticulin-like protein [Triticum aestivum]	RecName: Full=Calreticulin; Flags: Precursor [Ricinus communis]	_	CALR	_
c100524_g1	peptidase S8 [Micromonospora sp. CNB394]	RecName: Full=Subtilisin-like protease 6; AltName: Allergen=Tri r 2; Flags: Precursor [Trichophyton rubrum]	_	E3.4.21.48	_
c100524_g2	peptidase S8 [Stigmatella proteinase inhibitor [Stigmatella aurantiaca DW4/3-1]	RecName: Full=Subtilisin-like protease CPC735_035780; Flags: Precursor [Coccidioides posadasii C735 delta SOWgp]	_	_	_
c100528_g1	_	_	_	_	_
c100532_g1	_	_	_	_	_
c100535_g1	PREDICTED: disease resistance protein RPM1-like isoform X1 [Cicer arietinum]	_	_	RPM1, RPS3	_
c100552_g1	large subunit ribosomal protein L19e, cytoplasmic [Guillardia theta CCMP2712]	RecName: Full=60S ribosomal protein L19 [Rattus norvegicus]	60S ribosomal protein L19	RP-L19e, RPL19	PF01280.17|Ribosomal_L19e|Ribosomal protein L19e|m.69:2-55
c100555_g1	hypothetical protein DOTSEDRAFT_121936, partial [Dothistroma septosporum NZE10]	RecName: Full=60S ribosomal protein L22 [Schizosaccharomyces pombe 972h-]	hypothetical protein	RP-L22e, RPL22	_
c100556_g1	phosphoserine phosphatase [Herbaspirillum sp. CF444]	RecName: Full=Phosphoserine phosphatase; Short=PSP; Short=PSPase; AltName: Full=O-phosphoserine phosphohydrolase [Archaeoglobus fulgidus DSM 4304]	_	serB, PSPH	PF12710.4|HAD|haloacid dehalogenase-like hydrolase|m.70:24-99;PF00702.23|Hydrolase|haloacid dehalogenase-like hydrolase|m.70:14-99
c100561_g1	PREDICTED: uncharacterized protein LOC103699074, partial [Phoenix dactylifera]	_	_	_	_
c100563_g1	hypothetical protein VOLCADRAFT_118653 [Volvox carteri f. nagariensis]	_	_	E2.7.9.4	_
c100570_g1	_	_	_	_	_
c100572_g1	hypothetical protein HMPREF1120_02741 [Exophiala dermatitidis NIH/UT8656]	_	_	_	_
c100575_g1	cytochrome P450, family 51 (sterol 14-demethylase) [Cladophialophora yegresii CBS 114405]	RecName: Full=Eburicol 14-alpha-demethylase; AltName: Full=CYPLI; AltName: Full=Cytochrome P450 51; AltName: Full=Cytochrome P450-14DM; AltName: Full=Cytochrome P45	_	CYP51	PF00067.19|p450|Cytochrome P450|m.73:9-108
c100588_g1	_	_	_	_	_
c100593_g1	PREDICTED: uncharacterized GPI-anchored protein At1g27950 [Vitis vinifera]	RecName: Full=Non-specific lipid transfer protein GPI-anchored 1; Short=AtLTPG-1; Short=Protein LTP-GPI-ANCHORED 1; Flags: Precursor [Arabidopsis thaliana]	SubName: Full=Chromosome chr1 scaffold_136, whole genome shotgun sequence;	_	PF14368.3|LTP_2|Probable lipid transfer|m.74:13-111;PF00234.19|Tryp_alpha_amyl|Protease inhibitor/seed storage/LTP family|m.74:30-107
c100595_g1	hypothetical protein COCMIDRAFT_96278 [Bipolaris oryzae ATCC 44560]	_	_	_	PF12396.5|DUF3659|Protein of unknown function (DUF3659)|m.75:1-44;PF12396.5|DUF3659|Protein of unknown function (DUF3659)|m.75:61-119;PF12396.5|DUF3659|Protein of unknown function (DUF3659)|m.75:154-211
c100601_g1	Chain A, Metal-Free Structure Of Multidomain Ef-Hand Protein, Cbp40, From True Slime Mold A Chain A, Ca2+-Bound Structure Of Multidomain Ef-Hand Protein, C	RecName: Full=Plasmodial-specific protein LAV1-2	_	_	_
c10060_g1	putative Actin cytoskeleton-regulatory complex protein sla1 [Marssonina brunnea f. sp. 'multigermtubi' MB_m1]	RecName: Full=Actin cytoskeleton-regulatory complex protein sla1 [Sclerotinia sclerotiorum 1980 UF-70]	_	_	_
c100635_g1	hypothetical protein MYCFIDRAFT_161646 [Pseudocercospora fijiensis CIRAD86]	_	_	SRP68	PF16969.2|SRP68|RNA-binding signal recognition particle 68|m.79:3-109
c10064_g1	glycoside hydrolase family 47 protein [Pseudocercospora fijiensis CIRAD86]	_	_	MAN1	PF01532.17|Glyco_hydro_47|Glycosyl hydrolase family 47|m.80:1-100
c100650_g1	conserved hypothetical protein [Aspergillus clavatus NRRL 1]	_	_	_	_
c100650_g2	hypothetical protein MGYG_02071 [Microsporum gypseum CBS 118893]	_	_	_	_
c100654_g1	_	_	_	_	PF07734.10|FBA_1|F-box associated|m.85:3-83
c100657_g1	hypothetical protein SS1G_07552 [Sclerotinia sclerotiorum 1980]	_	_	_	_
c100664_g1	hypothetical protein A1O9_08504 [Exophiala aquamarina CBS 119918]	_	_	RRP5, PDCD11	_
c100669_g1	hypothetical protein EPUS_04480 [Endocarpon pusillum Z07020]	_	_	GANAB	_
c100672_g1	translation initiation factor 4E [Exophiala aquamarina CBS 119918]	RecName: Full=Eukaryotic translation initiation factor 4E-1; Short=eIF-4E-1; Short=eIF4E-1; AltName: Full=eIF-4F 25 kDa subunit 1; AltName: Full=mRNA cap-binding pr	_	EIF4E	PF01652.15|IF4E|Eukaryotic initiation factor 4E|m.88:4-81
c100690_g1	hypothetical protein VITISV_012048 [Vitis vinifera]	RecName: Full=Plastid-lipid-associated protein, chloroplastic; AltName: Full=CitPAP; Flags: Precursor	_	_	PF04755.9|PAP_fibrillin|PAP_fibrillin|m.89:2-101
c100698_g1	_	_	_	_	_
c100703_g1	hypothetical protein MYCFIDRAFT_196582 [Pseudocercospora fijiensis CIRAD86]	_	_	_	_
c10070_g1	hypothetical protein SNOG_04600 [Phaeosphaeria nodorum SN15]	_	_	_	PF12396.5|DUF3659|Protein of unknown function (DUF3659)|m.92:1-48;PF12396.5|DUF3659|Protein of unknown function (DUF3659)|m.92:61-120;PF12396.5|DUF3659|Protein of unknown function (DUF3659)|m.92:129-188
c100715_g1	hypothetical protein MYCFIDRAFT_215325 [Pseudocercospora fijiensis CIRAD86]	RecName: Full=Pre-mRNA-splicing factor 8 homolog [Caenorhabditis elegans]	_	PRPF8, PRP8	PF12134.5|PRP8_domainIV|PRP8 domain IV core|m.95:1-62
c100717_g1	hypothetical protein VITISV_024822 [Vitis vinifera]	RecName: Full=Retrovirus-related Pol polyprotein from transposon TNT 1-94; Includes: RecName: Full=Protease; Includes: RecName: Full=Reverse transcriptase; Includes:	_	_	_
c100718_g1	_	_	_	_	_
c100723_g1	conjugal transfer protein TraD [Sphingobium yanoikuyae]	_	conjugal transfer TraD	_	PF06412.8|TraD|Conjugal transfer protein TraD|m.96:58-122;PF06412.8|TraD|Conjugal transfer protein TraD|m.97:16-74
c100732_g1	RasGEF domain-containing protein [Marssonina brunnea f. sp. 'multigermtubi' MB_m1]	RecName: Full=Ras guanine nucleotide exchange factor J; AltName: Full=RasGEF domain-containing protein J [Dictyostelium discoideum]	_	SOS	PF00618.17|RasGEF_N|RasGEF N-terminal motif|m.98:31-118
c100746_g1	hypothetical protein MELLADRAFT_70466 [Melampsora larici-populina 98AG31]	_	_	_	_
c100749_g1	_	_	_	_	_
c100752_g1	hypothetical protein EUGRSUZ_F01586 [Eucalyptus grandis]	RecName: Full=Proteasome subunit alpha type-1-A; AltName: Full=20S proteasome alpha subunit F-1; AltName: Full=Proteasome 30 kDa subunit; AltName: Full=Proteasome	_	PSMA1	_
c10075_g1	PREDICTED: pentatricopeptide repeat-containing protein At5g50390, chloroplastic-like [Citrus sinensis]	RecName: Full=Pentatricopeptide repeat-containing protein At5g50390, chloroplastic; Flags: Precursor [Arabidopsis thaliana]	_	_	_
c100760_g1	_	_	_	_	_
c100769_g1	_	_	_	_	_
c100771_g1	hypothetical protein S40293_09832 [Stachybotrys chartarum IBT 40293]	_	hypothetical protein	_	_
c100785_g1	PP2C-like protein [Glarea lozoyensis ATCC 20868]	_	_	PTC1	_
c100807_g1	hypothetical protein HMPREF1541_07003 [Cyphellophora europaea CBS 101466]	_	_	_	_
c100824_g1	HSP20-like chaperone [Glarea lozoyensis ATCC 20868]	RecName: Full=Nuclear movement protein nudC; AltName: Full=Nuclear distribution protein C [Aspergillus nidulans FGSC A4]	annotation not available	_	PF04969.13|CS|CS domain|m.113:37-115
c100831_g1	cysteine synthase [Vibrio splendidus]	RecName: Full=Cysteine synthase A; Short=CSase A; AltName: Full=O-acetylserine (thiol)-lyase A; Short=OAS-TL A; AltName: Full=O-acetylserine sulfhydrylase A [Salmon	_	cysK	_
c100833_g1	Glucan endo-1,3-beta-glucosidase 7 [Morus notabilis]	_	_	MUC2	_
c100843_g1	hypothetical protein JCGZ_17442 [Jatropha curcas]	RecName: Full=Methyl-CpG-binding domain-containing protein 2; Short=AtMBD2; Short=MBD02; AltName: Full=Methyl-CpG-binding protein MBD2 [Arabidopsis thaliana]	_	_	PF07496.12|zf-CW|CW-type Zinc Finger|m.115:119-156
c100844_g1	V-type proton ATPase subunit D [Cyphellophora europaea CBS 101466]	RecName: Full=V-type proton ATPase subunit d; Short=V-ATPase subunit d; AltName: Full=V-ATPase 41 kDa subunit; AltName: Full=Vacuolar proton pump subunit d	_	ATPeV0D, ATP6D	_
c10084_g1	cobalamin-independent methionine synthase [Coccomyxa subellipsoidea C-169]	RecName: Full=5-methyltetrahydropteroyltriglutamate--homocysteine methyltransferase; AltName: Full=Cobalamin-independent methionine synthase; AltName: Full=Methion	_	metE	PF08267.9|Meth_synt_1|Cobalamin-independent synthase, N-terminal domain|m.116:1-196
c100860_g1	_	_	_	_	_
c100860_g2	PH [Glarea lozoyensis ATCC PH [Glarea lozoyensis ATCC 20868]	_	_	_	PF06058.10|DCP1|Dcp1-like decapping family|m.119:58-166
c10086_g1	hypothetical protein COCSUDRAFT_59638 [Coccomyxa subellipsoidea C-169]	_	_	_	_
c100877_g1	predicted protein [Leptosphaeria maculans JN3]	_	_	_	_
c100883_g1	ribonucleo protein component Snu13p [Guillardia theta CCMP2712]	RecName: Full=NHP2-like protein 1 homolog [Caenorhabditis elegans]	annotation not available	SNU13, NHP2L	_
c100884_g1	hsp90-like protein [Marssonina brunnea f. sp. 'multigermtubi' MB_m1]	_	_	_	_
c100898_g1	_	_	_	_	_
c10089_g1	vacuolar protein sorting-associated protein [Beauveria bassiana ARSEF 2860]	RecName: Full=Vacuolar protein sorting-associated protein 1 [Schizosaccharomyces pombe 972h-]	_	DNM1L	_
c100903_g1	alcohol dehydrogenase [Peptoclostridium difficile]	_	_	_	_
c100911_g1	ATPase [Methylobacterium sp. L2-4]	RecName: Full=Lead, cadmium, zinc and mercury-transporting ATPase [Escherichia coli K-12]	_	zntA	PF00702.23|Hydrolase|haloacid dehalogenase-like hydrolase|m.123:18-56
c100915_g1	_	_	_	_	_
c10091_g1	_	_	_	_	_
c100922_g1	hypothetical protein BC1G_05602 [Botrytis cinerea B05.10]	RecName: Full=Replication factor C subunit 3; Short=Replication factor C3; AltName: Full=Activator 1 subunit 3 [Blastobotrys adeninivorans]	_	RFC3_5	_
c100923_g1	hypothetical protein MYCFIDRAFT_84117 [Pseudocercospora fijiensis CIRAD86]	_	_	_	_
c100925_g1	hypothetical protein G647_02319 [Cladophialophora carrionii CBS 160.54]	_	_	_	_
c100930_g1	hypothetical protein HMPREF1541_10527 [Cyphellophora europaea CBS 101466]	RecName: Full=Zinc finger transcription factor ace1; AltName: Full=ACEI	_	_	_
c100936_g1	hypothetical protein SEPMUDRAFT_131994 [Sphaerulina musiva SO2202]	_	_	_	_
c100947_g1	hypothetical protein A1O7_06370 [Cladophialophora yegresii CBS 114405]	_	_	_	_
c100948_g1	_	_	_	_	_
c100948_g2	_	_	_	_	_
c100949_g1	PREDICTED: RPM1-interacting protein 4-like [Vitis vinifera]	RecName: Full=RPM1-interacting protein 4 [Arabidopsis thaliana]	_	RIN4	PF05627.8|AvrRpt-cleavage|Cleavage site for pathogenic type III effector avirulence factor Avr|m.125:116-150
c100951_g1	hypothetical protein SEPMUDRAFT_68578 [Sphaerulina musiva SO2202]	_	_	_	_
c100967_g1	fatty acid synthase subunit alpha [Marssonina brunnea f. sp. 'multigermtubi' MB_m1]	RecName: Full=Fatty acid synthase subunit alpha; Includes: RecName: Full=Acyl carrier; Includes: RecName: Full=3-oxoacyl-[acyl-carrier-protein]	_	FAS2	_
c10096_g1	_	_	_	_	_
c100977_g1	GRAS family transcription factor [Theobroma cacao]	RecName: Full=Protein SHORT-ROOT; Short=AtSHR; AltName: Full=GRAS family protein 26; Short=AtGRAS-26; AltName: Full=Protein SHOOT GRAVITROPISM 7 [Arabidopsis thalian	_	_	_
c100977_g2	PREDICTED: protein SHORT-ROOT-like [Solanum lycopersicum]	RecName: Full=Protein SHORT-ROOT; Short=AtSHR; AltName: Full=GRAS family protein 26; Short=AtGRAS-26; AltName: Full=Protein SHOOT GRAVITROPISM 7 [Arabidopsis thalian	SubName: Full=Chromosome undetermined scaffold_1084, whole genome shotgun sequence; Flags: F [...]	_	PF03514.11|GRAS|GRAS domain family|m.128:49-422
c100978_g1	_	_	_	_	_
c100978_g2	Na+/H+ antiporter NhaP [Psychrobacter aquaticus]	RecName: Full=Na(+)/H(+) antiporter NhaP; AltName: Full=Sodium/proton antiporter NhaP [Pseudomonas aeruginosa PAO1]	_	TC.CPA1	PF00999.18|Na_H_Exchanger|Sodium/hydrogen exchanger family|m.134:9-153
c100982_g1	hypothetical protein A1O9_04600 [Exophiala aquamarina CBS 119918]	RecName: Full=Putative lipase ATG15; AltName: Full=Autophagy-related protein 15 [Ajellomyces capsulatus NAm1]	_	ATG15, AUT5	_
c100984_g1	_	_	_	_	_
c101005_g1	_	_	_	_	_
c101006_g1	PREDICTED: probable LRR receptor-like serine/threonine-protein kinase At4g08850-like [Vitis vinifera]	RecName: Full=Probable LRR receptor-like serine/threonine-protein kinase At4g08850; Flags: Precursor [Arabidopsis thaliana]	SubName: Full=Chromosome chr11 scaffold_14, whole genome shotgun sequence;	_	PF07714.14|Pkinase_Tyr|Protein tyrosine kinase|m.139:55-171;PF00069.22|Pkinase|Protein kinase domain|m.139:56-172
c101011_g1	hypothetical protein, partial [Escherichia coli]	RecName: Full=Putative uncharacterized protein b4286	hypothetical protein	_	PF00005.24|ABC_tran|ABC transporter|m.141:1-28
c101011_g2	transporter [Escherichia coli]	RecName: Full=Fe(3+) dicitrate transport protein FecA; AltName: Full=Iron(III) dicitrate transport protein FecA; Flags: Precursor [Escherichia coli K-12]	ferric citrate outer membrane transporter	fecA	PF00593.21|TonB_dep_Rec|TonB dependent receptor|m.142:525-771;PF07715.12|Plug|TonB-dependent Receptor Plug Domain|m.142:132-244;PF14905.3|OMP_b-brl_3|Outer membrane protein beta-barrel family|m.142:436-755;PF07660.11|STN|Secretin and TonB N terminus short domain|m.142:57-107;PF01032.15|FecCD|FecCD transport family|m.143:18-330;PF00950.14|ABC-3|ABC 3 transport family|m.143:119-325;PF01032.15|FecCD…
c101035_g1	hypothetical protein BAUCODRAFT_240194 [Baudoinia compniacensis UAMH 10762]	_	_	K07119	PF16884.2|ADH_N_2|N-terminal domain of oxidoreductase|m.158:7-120
c101038_g1	hypothetical protein BC1G_01663 [Botrytis cinerea B05.10]	_	hypothetical protein	_	_
c101038_g2	hypothetical protein SBOR_7459 [Sclerotinia borealis F-4157]	_	_	_	_
c101050_g1	hypothetical protein BAUCODRAFT_78129 [Baudoinia compniacensis UAMH 10762]	_	_	_	_
c101079_g1	_	_	_	_	PF15463.3|ECM11|Extracellular mutant protein 11|m.160:1-100
c101082_g1	HR1 repeat rho-binding protein [Macrophomina phaseolina MS6]	RecName: Full=Elongation factor Tu, mitochondrial; AltName: Full=tufM; Flags: Precursor [Saccharomyces cerevisiae S288c]	_	tuf, TUFM	PF03143.14|GTP_EFTU_D3|Elongation factor Tu C-terminal domain|m.161:47-88;PF03144.22|GTP_EFTU_D2|Elongation factor Tu domain 2|m.161:1-40
c101088_g1	Respiratory supercomplex factor-like protein [Acremonium chrysogenum ATCC 11550]	RecName: Full=Respiratory supercomplex factor 1, mitochondrial [Nectria haematococca mpVI 77-13-4]	_	_	_
c10110_g1	hypothetical protein RSAG8_03143, partial [Rhizoctonia solani AG-8 WAC10335]	_	_	_	_
c101112_g1	_	_	_	_	_
c101114_g1	ferredoxin reductase-like protein [Coccomyxa subellipsoidea C-169]	_	_	_	_
c10112_g1	PREDICTED: uncharacterized protein LOC101263787 [Solanum lycopersicum]	_	_	_	_
c101132_g1	Ribosomal L18p/L5e family protein isoform 1 [Theobroma cacao]	RecName: Full=50S ribosomal protein L18 [Cyanothece sp. PCC 7424]	SubName: Full=Chromosome chr12 scaffold_38, whole genome shotgun sequence;	_	PF00861.19|Ribosomal_L18p|Ribosomal L18 of archaea, bacteria, mitoch. and chloroplast|m.168:47-159
c101136_g1	Histone acetyltransferase of the MYST family 1 isoform 1 [Theobroma cacao]	RecName: Full=Probable MYST-like histone acetyltransferase 1 [Arabidopsis thaliana]	SubName: Full=Chromosome chr18 scaffold_1, whole genome shotgun sequence;	MYST1, MOF, KAT8	PF01853.15|MOZ_SAS|MOZ/SAS family|m.170:228-405;PF11717.5|Tudor-knot|RNA binding activity-knot of a chromodomain|m.170:58-116
c101143_g1	_	_	_	_	_
c101144_g1	_	_	_	_	_
c101159_g1	hypothetical protein GLAREA_00552 [Glarea lozoyensis ATCC 20868]	_	_	_	_
c10115_g1	predicted protein [Hordeum vulgare subsp. vulgare]	RecName: Full=60S acidic ribosomal protein P1 [Gallus gallus]	_	RP-LP1, RPLP1	PF00428.16|Ribosomal_60s|60s Acidic ribosomal protein|m.176:39-103
c101164_g1	hypothetical protein [Phyllobacterium sp. UNC302MFCol5.2]	_	_	_	_
c101166_g1	hypothetical protein G647_01789 [Cladophialophora carrionii CBS 160.54]	_	_	DNAJC2	_
c101171_g1	hypothetical protein SS1G_13034 [Sclerotinia sclerotiorum 1980]	_	_	_	_
c101175_g1	hypothetical protein BC1G_04744 [Botrytis cinerea B05.10]	_	_	_	_
c101176_g1	hypothetical protein DOTSEDRAFT_122074 [Dothistroma septosporum NZE10]	_	_	_	_
c101183_g1	hypothetical protein MELLADRAFT_73391 [Melampsora larici-populina 98AG31]	RecName: Full=Choline/ethanolaminephosphotransferase 1; Short=ETHPT; Short=Ethanolaminephosphotransferase 1; AltName: Full=Aminoalcohol phosphotransferase EPT1 [Sacch	_	EPT1	PF01066.18|CDP-OH_P_transf|CDP-alcohol phosphatidyltransferase|m.182:48-104
c101184_g1	putative vacuolar protease a protein [Eutypa lata UCREL1]	RecName: Full=Probable vacuolar protease A; AltName: Full=Aspartic endopeptidase PEP2; AltName: Full=Aspartic protease PEP2; Flags: Precursor [Trichophyton verruco	_	E3.4.23.25	_
c10118_g1	hypothetical protein POPTR_0019s13220g [Populus trichocarpa]	_	_	_	_
c10119_g1	TonB-denpendent receptor [Elizabethkingia anophelis]	_	_	TC.FEV.OM	_
c101212_g1	hypothetical protein MYCFIDRAFT_52906 [Pseudocercospora fijiensis CIRAD86]	RecName: Full=Eukaryotic translation initiation factor 5B; Short=eIF-5B; AltName: Full=Translation initiation factor IF-2 [Schizosaccharomyces pombe 972h-]	_	EIF5B	PF11987.5|IF-2|Translation-initiation factor 2|m.184:1-36
c101215_g1	Ca2+-transporting ATPase [Cladophialophora psammophila CBS 110553]	RecName: Full=Calcium-transporting ATPase 2; AltName: Full=Vacuolar Ca(2+)-ATPase [Saccharomyces cerevisiae S288c]	_	E3.6.3.8	PF13246.3|Cation_ATPase|Cation transport ATPase (P-type)|m.185:71-103
c101219_g1	class I beta-1,3-glucanase precursor [Vitis vinifera]	RecName: Full=Lichenase; AltName: Full=Endo-beta-1,3-1,4 glucanase; Flags: Precursor	SubName: Full=Chromosome chr8 scaffold_34, whole genome shotgun sequence;	_	PF00332.15|Glyco_hydro_17|Glycosyl hydrolases family 17|m.186:37-344
c101221_g1	ClpP/crotonase [Glarea lozoyensis ATCC 20868]	RecName: Full=1,3-beta-glucanosyltransferase gel1; AltName: Full=Glucan elongating glucanosyltransferase 1; Flags: Precursor	_	_	_
c101221_g2	hypothetical protein BC1G_15124 [Botrytis cinerea B05.10]	RecName: Full=1,3-beta-glucanosyltransferase gel1; AltName: Full=Glucan elongating glucanosyltransferase 1; Flags: Precursor	_	_	PF03198.11|Glyco_hydro_72|Glucanosyltransferase|m.187:1-162
c101231_g1	muconolactone delta-isomerase [Serratia marcescens]	RecName: Full=Muconolactone Delta-isomerase; Short=MIase [Acinetobacter sp. ADP1]	muconolactone delta-isomerase	catC	_
c101246_g1	acetyl-CoA acyltransferase [Exophiala aquamarina CBS 119918]	RecName: Full=Non-specific lipid-transfer protein; Short=NSL-TP; AltName: Full=Propanoyl-CoA C-acyltransferase; AltName: Full=SCP-chi; AltName: Full=SCPX; AltName: F	_	SCP2, SCPX	_
c101249_g1	_	_	_	_	_
c101268_g1	hypothetical protein VOLCADRAFT_77226 [Volvox carteri f. nagariensis]	RecName: Full=Vacuolar protein sorting-associated protein 26A; AltName: Full=Vesicle protein sorting 26A [Arabidopsis thaliana]	_	VPS26	_
c10126_g1	hypothetical protein COCSUDRAFT_64655 [Coccomyxa subellipsoidea C-169]	_	_	_	_
c101271_g1	_	_	_	_	_
c101278_g1	long-chain acyl-CoA synthetase 7 [Coccomyxa subellipsoidea C-169]	RecName: Full=Long-chain-fatty-acid--CoA ligase 5; AltName: Full=Long-chain acyl-CoA synthetase 5; Short=LACS 5 [Mus musculus]	_	ACSL, fadD	_
c101281_g1	_	_	_	_	_
c101284_g1	hypothetical protein MYCFIDRAFT_134708 [Pseudocercospora fijiensis CIRAD86]	RecName: Full=Protein GET1; AltName: Full=Guided entry of tail-anchored proteins 1 [Phaeosphaeria nodorum SN15]	_	_	PF04420.11|CHD5|CHD5-like protein|m.191:3-149
c101290_g1	_	_	_	_	_
c101296_g1	Snf7 family protein [Marssonina brunnea f. sp. 'multigermtubi' MB_m1]	_	_	CHMP7	_
c101298_g1	TonB-denpendent receptor [Sphingomonas sp. PAMC 26617]	_	_	_	_
c10129_g1	hypothetical protein SBOR_0689 [Sclerotinia borealis F-4157]	_	_	_	_
c101313_g1	F0F1 ATP synthase subunit beta [Peptoclostridium difficile]	RecName: Full=ATP synthase subunit beta; AltName: Full=ATP synthase F1 sector subunit beta; AltName: Full=F-ATPase subunit beta [Peptoclostridium difficile 630]	_	ATPF1B, atpD	_
c101319_g1	xanthine phosphoribosyltransferase 1 [Exophiala aquamarina CBS 119918]	RecName: Full=Hypoxanthine-guanine phosphoribosyltransferase; Short=HGPRT; Short=HGPRTase [Schizosaccharomyces pombe 972h-]	xanthine-guanine phosphoribosyl transferase Xpt1, putative (AFU_orthologue; AFUA_4G04550)	K07101	PF00156.24|Pribosyltran|Phosphoribosyl transferase domain|m.194:6-121
c101325_g1	hypothetical protein COCCADRAFT_29016 [Bipolaris zeicola 26-R-13]	RecName: Full=Probable ATP-citrate synthase subunit 2; AltName: Full=ATP-citrate (pro-S-)-lyase 2; AltName: Full=Citrate cleavage enzyme subunit 2 [Schizosaccharomy	_	ACLY	_
c101331_g1	_	_	_	_	_
c101331_g2	Acetamidase/Formamidase family protein isoform 1 [Theobroma cacao]	RecName: Full=Formamidase; AltName: Full=Formamide amidohydrolase [Methylophilus methylotrophus]	_	E3.5.1.49	_
c101335_g1	PREDICTED: ADP/ATP translocase 2 [Poecilia formosa]	RecName: Full=ADP/ATP translocase 1; AltName: Full=ADP,ATP carrier protein 1; AltName: Full=ADP,ATP carrier protein, heart isoform T1; AltName: Full=Adenine nucleotid	_	SLC25A4S, ANT	PF00153.24|Mito_carr|Mitochondrial carrier protein|m.197:25-101
c10133_g1	_	_	_	_	_
c101347_g1	_	_	_	_	_
c101362_g1	_	_	_	_	_
c101362_g2	putative E3 ubiquitin-protein ligase [Glarea lozoyensis 74030]	RecName: Full=RING finger protein 148; Flags: Precursor	hypothetical protein	_	PF13639.3|zf-RING_2|Ring finger domain|m.201:105-149;PF13923.3|zf-C3HC4_2|Zinc finger, C3HC4 type (RING finger)|m.201:107-148;PF17123.2|zf-RING_11|RING-like zinc finger|m.201:107-134;PF00097.22|zf-C3HC4|Zinc finger, C3HC4 type (RING finger)|m.201:107-148;PF14634.3|zf-RING_5|zinc-RING finger domain|m.201:107-149
c101364_g1	hypothetical protein HMPREF1120_02744 [Exophiala dermatitidis NIH/UT8656]	_	_	LEO1	_
c101371_g1	hypothetical protein HMPREF1541_10766 [Cyphellophora europaea CBS 101466]	_	predicted protein	_	_
c101376_g1	hypothetical protein MYCFIDRAFT_57828 [Pseudocercospora fijiensis CIRAD86]	RecName: Full=Carbamoyl-phosphate synthase arginine-specific large chain; AltName: Full=Arginine-specific carbamoyl-phosphate synthetase, ammonia chain [Schizosacch	_	carB, CPA2	PF02786.14|CPSase_L_D2|Carbamoyl-phosphate synthase L chain, ATP binding domain|m.203:97-221;PF07478.10|Dala_Dala_lig_C|D-ala D-ala ligase C-terminus|m.203:109-210;PF02222.19|ATP-grasp|ATP-grasp domain|m.203:107-211
c101380_g1	hypothetical protein MYCFIDRAFT_204169 [Pseudocercospora fijiensis CIRAD86]	_	_	TM9SF2_4	_
c101390_g1	peptide chain release factor H [Bradyrhizobium japonicum]	_	_	rtcB	PF01139.14|RtcB|tRNA-splicing ligase RtcB|m.207:14-156
c101404_g1	_	_	_	_	_
c101408_g1	hypothetical protein HMPREF1541_06232 [Cyphellophora europaea CBS 101466]	_	_	_	_
c101417_g1	peptide ABC transporter substrate-binding protein [Methylobacterium sp. GXF4]	RecName: Full=Putative peptide import ATP-binding protein BruAb2_0797 [Brucella abortus bv. 1 str. 9-941]	oligopeptide/dipeptide ABC transporter, ATPase subunit	ABC.PE.A1	PF00005.24|ABC_tran|ABC transporter|m.209:309-361;PF00005.24|ABC_tran|ABC transporter|m.210:2-125;PF08352.9|oligo_HPY|Oligopeptide/dipeptide transporter, C-terminal region|m.210:178-242
c101423_g1	nucleoside-diphosphate-sugar epimerase [Marssonina brunnea f. sp. 'multigermtubi' MB_m1]	_	hypothetical protein	_	PF01370.18|Epimerase|NAD dependent epimerase/dehydratase family|m.213:15-92;PF01370.18|Epimerase|NAD dependent epimerase/dehydratase family|m.213:163-250;PF13460.3|NAD_binding_10|NAD(P)H-binding|m.213:19-102;PF01118.21|Semialdhyde_dh|Semialdehyde dehydrogenase, NAD binding domain|m.213:14-101;PF05368.10|NmrA|NmrA-like family|m.213:15-91
c101425_g1	hypothetical protein I571_01317, partial [Enterococcus durans ATCC 6056]	_	_	_	_
c101426_g1	hypothetical protein MYCFIDRAFT_203585 [Pseudocercospora fijiensis CIRAD86]	_	_	_	_
c101434_g1	putative Uncharacterized membrane protein [Glarea lozoyensis 74030]	_	_	_	_
c101435_g1	hypothetical protein G647_05520 [Cladophialophora carrionii CBS 160.54]	_	_	E3.2.1.1, amyA, malS	PF09154.7|DUF1939|Domain of unknown function (DUF1939)|m.218:60-110;PF02806.15|Alpha-amylase_C|Alpha amylase, C-terminal all-beta domain|m.218:34-110
c101438_g1	PspA/IM30 [Coccomyxa subellipsoidea C-169]	RecName: Full=Probable membrane-associated 30 kDa protein, chloroplastic; Flags: Precursor [Oryza sativa Japonica Group]	_	pspA	_
c10143_g1	_	_	_	_	_
c10143_g2	_	_	_	_	_
c101442_g1	_	_	_	_	_
c101443_g1	26S proteasome regulatory subunit N4 [Exophiala dermatitidis NIH/UT8656]	_	_	_	_
c101444_g1	acetolactate synthase [Coccomyxa subellipsoidea C-169]	_	_	E2.2.1.6S, ilvH, ilvN	_
c101445_g1	hypothetical protein JCGZ_15107 [Jatropha curcas]	RecName: Full=Monocopper oxidase-like protein SKS2; Flags: Precursor [Arabidopsis thaliana]	_	_	_
c101447_g1	DEAD/DEAH box RNA helicase putative [Oxytricha trifallax]	RecName: Full=60S ribosomal protein L35a [Caenorhabditis elegans]	60S ribosomal protein L35A	RP-L35Ae, RPL35A	_
c101448_g1	NADH dehydrogenase [Peptoclostridium difficile]	RecName: Full=NADP-reducing hydrogenase subunit HndC; AltName: Full=Hydrogen dehydrogenase (NADP(+))	_	nuoF	PF01512.14|Complex1_51K|Respiratory-chain NADH dehydrogenase 51 Kd subunit|m.219:51-118
c101457_g1	_	_	_	_	_
c101475_g1	_	_	_	_	_
c101485_g1	ribonuclease Z [Blastomonas sp. ribonuclease Z [Blastomonas sp. CACIA14H2]	RecName: Full=Ribonuclease Z; Short=RNase Z; AltName: Full=tRNA 3 endonuclease; AltName: Full=tRNase Z [Mycobacterium bovis AF2122/97]	_	rnz	PF00753.24|Lactamase_B|Metallo-beta-lactamase superfamily|m.220:67-131;PF12706.4|Lactamase_B_2|Beta-lactamase superfamily domain|m.220:81-149
c101486_g1	insulysin [Exophiala aquamarina CBS 119918]	_	_	_	_
c101503_g1	hypothetical protein BATDEDRAFT_35572 [Batrachochytrium dendrobatidis JAM81]	RecName: Full=Elongation factor 3A; Short=EF-3; Short=EF-3A; AltName: Full=Eukaryotic elongation factor 3; Short=eEF3; AltName: Full=Translation elongation factor	_	EF3, TEF3	PF00005.24|ABC_tran|ABC transporter|m.223:33-85
c10150_g1	_	_	_	_	_
c101516_g1	hypothetical protein AOR_1_2732154 [Aspergillus oryzae RIB40]	_	_	_	_
c101517_g1	oxysterol bindin protein [Pseudocercospora fijiensis CIRAD86]	RecName: Full=Protein KES1	_	_	PF01237.15|Oxysterol_BP|Oxysterol-binding protein|m.225:8-104
c101520_g1	hypothetical protein BAUCODRAFT_35258 [Baudoinia compniacensis UAMH 10762]	_	_	_	_
c101526_g1	hypothetical protein FOMPIDRAFT_1022498 [Fomitopsis pinicola FP-58527 SS1]	RecName: Full=40S ribosomal protein S25-A; AltName: Full=RP45; AltName: Full=S31; AltName: Full=YS23 [Saccharomyces cerevisiae S288c]	40S ribosomal protein S25	RP-S25e, RPS25	_
c101540_g1	hypothetical protein SBOR_4751 [Sclerotinia borealis F-4157]	RecName: Full=Probable tRNA pseudouridine synthase 4; AltName: Full=tRNA pseudouridine(55) synthase; Short=Psi55 synthase; AltName: Full=tRNA pseudouridylate syntha	_	truB, PUS4, TRUB1	_
c101546_g1	dNA repair protein radA [Clostridium sp. CAG:352]	RecName: Full=DNA repair protein RadA homolog; AltName: Full=DNA repair protein Sms homolog [Haemophilus influenzae Rd KW20]	_	sms, radA	PF06745.10|ATPase|KaiC|m.227:80-147;PF13481.3|AAA_25|AAA domain|m.227:78-185;PF03796.12|DnaB_C|DnaB-like helicase C terminal domain|m.227:80-170;PF00154.18|RecA|recA bacterial DNA recombination protein|m.227:72-184;PF00004.26|AAA|ATPase family associated with various cellular activities (AAA)|m.227:99-186
c101546_g2	DNA repair protein RadA [Methylophilus sp. 5]	RecName: Full=DNA repair protein RadA homolog; AltName: Full=DNA repair protein Sms homolog [Haemophilus influenzae Rd KW20]	_	sms, radA	_
c101547_g1	_	_	_	_	_
c101550_g1	anthranilate synthase subunit I [Herbaspirillum seropedicae]	RecName: Full=Anthranilate synthase component 1; Short=AS; Short=ASI [Synechocystis sp. PCC 6803 substr. Kazusa]	_	trpE	PF00425.15|Chorismate_bind|chorismate binding enzyme|m.231:12-126
c101556_g1	hypothetical protein GLAREA_01658 [Glarea lozoyensis ATCC 20868]	_	_	_	_
c10155_g1	nucleolar GTP-binding protein [Capronia epimyces CBS 606.96]	RecName: Full=Nucleolar GTP-binding protein 1 [Ashbya gossypii ATCC 10895]	_	NOG1	_
c101570_g1	hypothetical protein HMPREF1120_09027 [Exophiala dermatitidis NIH/UT8656]	_	_	_	_
c101581_g1	unnamed protein product [Coffea canephora]	RecName: Full=Putative uncharacterized protein At4g01020, chloroplastic; Flags: Precursor [Arabidopsis thaliana]	_	RNF144	PF01485.18|IBR|IBR domain, a half RING-finger domain|m.234:214-264;PF01485.18|IBR|IBR domain, a half RING-finger domain|m.234:285-333
c101583_g1	_	_	_	_	_
c101585_g1	hypothetical protein MPH_12899 [Macrophomina phaseolina MS6]	_	_	_	_
c101589_g2	_	_	_	_	_
c10158_g1	transcriptional regulator [Methylobacterium sp. 285MFTsu5.1]	RecName: Full=HTH-type transcriptional regulator HmrR; AltName: Full=Copper efflux regulator; AltName: Full=Copper export regulator [Sinorhizobium medicae WSM419]	MerR family transcriptional regulator	_	PF13411.3|MerR_1|MerR HTH family regulatory protein|m.240:39-105;PF09278.8|MerR-DNA-bind|MerR, DNA binding|m.240:82-145;PF00376.20|MerR|MerR family regulatory protein|m.240:39-76
c101600_g1	_	_	_	_	_
c101621_g1	_	_	_	_	_
c101628_g1	hypothetical protein BC1G_10211 [Botrytis cinerea B05.10]	RecName: Full=Transcription factor steA	_	STE12	_
c10162_g1	Eukaryotic peptide chain release factor GTP-binding subunit-like protein [Acremonium chrysogenum ATCC 11550]	RecName: Full=Eukaryotic peptide chain release factor GTP-binding subunit; AltName: Full=ERF-3; Short=ERF3; AltName: Full=ERF2; AltName: Full=G1 to S phase transition	annotation not available	ERF3, GSPT	PF00009.24|GTP_EFTU|Elongation factor Tu GTP binding domain|m.244:1-199;PF03144.22|GTP_EFTU_D2|Elongation factor Tu domain 2|m.244:223-291
c101642_g1	PREDICTED: copper chaperone for superoxide dismutase, chloroplastic/cytosolic-like [Citrus sinensis]	_	_	_	_
c101644_g1	_	_	_	_	_
c101648_g1	PREDICTED: 40S ribosomal protein S11-like [Chlorocebus sabaeus]	RecName: Full=40S ribosomal protein S11	_	RP-S11e, RPS11	_
c101665_g1	hypothetical protein SBOR_8674 [Sclerotinia borealis F-4157]	RecName: Full=Adhesion and hyphal regulator 1; AltName: Full=Zinc finger transcription factor 37 [Candida albicans SC5314]	_	_	PF00172.15|Zn_clus|Fungal Zn(2)-Cys(6) binuclear cluster domain|m.246:33-63
c101665_g2	hypothetical protein SBOR_8674 [Sclerotinia borealis F-4157]	_	_	_	_
c10166_g1	alcohol dehydrogenase II [Marssonina brunnea f. sp. 'multigermtubi' MB_m1]	RecName: Full=Alcohol dehydrogenase 2; AltName: Full=Alcohol dehydrogenase II; Short=ADH II [Aspergillus nidulans FGSC A4]	_	adhP	PF08240.9|ADH_N|Alcohol dehydrogenase GroES-like domain|m.248:41-103
c101676_g1	hypothetical protein AUEXF2481DRAFT_90803 [Aureobasidium subglaciale EXF-2481]	_	_	_	PF03707.13|MHYT|Bacterial signalling protein N terminal repeat|m.251:27-82
c101683_g1	hypothetical protein A1O3_06309 [Capronia epimyces CBS 606.96]	RecName: Full=Siroheme biosynthesis protein met8; Includes: RecName: Full=Precorrin-2 dehydrogenase; Includes: RecName: Full=Sirohydrochlorin ferrochelatase [Schizo	siroheme synthase Met8, putative (AFU_orthologue; AFUA_7G05680)	MET8	PF13241.3|NAD_binding_7|Putative NAD(P)-binding|m.252:25-126
c101692_g1	_	_	_	_	_
c101694_g1	hypothetical protein COCSUDRAFT_53945 [Coccomyxa subellipsoidea C-169]	_	_	CGR1	_
c101697_g1	predicted protein [Botrytis cinerea B05.10]	_	_	_	_
c101698_g1	hypothetical protein A1O9_01058 [Exophiala aquamarina CBS 119918]	_	_	_	_
c101702_g1	_	_	_	_	_
c101707_g1	GTP-binding protein LepA [Phyllobacterium sp. UNC302MFCol5.2]	RecName: Full=Elongation factor 4; Short=EF-4; AltName: Full=Ribosomal back-translocase LepA [Rhizobium etli CIAT 652]	_	lepA	_
c101708_g1	stalk rot protein [Marssonina brunnea f. sp. 'multigermtubi' MB_m1]	RecName: Full=Striatin Pro11	_	STRN1_3_4	_
c101708_g2	WD40 repeat-like protein [Glarea lozoyensis ATCC 20868]	RecName: Full=Striatin Pro11	_	STRN1_3_4	PF08232.9|Striatin|Striatin family|m.257:3-150
c101709_g1	alpha-helical ferredoxin [Glarea lozoyensis ATCC 20868]	RecName: Full=Succinate dehydrogenase [ubiquinone]	succinate dehydrogenase-ubiquinone-iron-sulphur protein	SDHB, SDH2	PF13085.3|Fer2_3|2Fe-2S iron-sulfur cluster binding domain|m.260:61-167;PF13534.3|Fer4_17|4Fe-4S dicluster domain|m.260:204-277;PF13237.3|Fer4_10|4Fe-4S dicluster domain|m.260:204-273;PF13183.3|Fer4_8|4Fe-4S dicluster domain|m.260:202-275
c101714_g1	hypothetical protein G647_05920 [Cladophialophora carrionii CBS 160.54]	RecName: Full=Ribosome biogenesis protein RLP24 [Candida glabrata CBS 138]	Pc18g05370	RP-L24e, RPL24	_
c101720_g1	_	_	_	_	_
c101728_g1	_	_	_	_	_
c101736_g1	ubiquitin-conjugating enzyme E2, other [Exophiala aquamarina CBS 119918]	_	_	ARIH1	_
c101738_g1	hypothetical protein A1O7_09316 [Cladophialophora yegresii CBS 114405]	_	_	LMAN1, ERGIC53	_
c101757_g1	hypothetical protein PRUPE_ppa001276mg [Prunus persica]	RecName: Full=Stachyose synthase; AltName: Full=Galactinol--raffinose galactosyltransferase; Flags: Precursor [Pisum sativum]	_	E2.4.1.67	PF05691.9|Raffinose_syn|Raffinose synthase or seed imbibition protein Sip1|m.264:24-175
c101760_g1	predicted protein [Ajellomyces capsulatus NAm1]	RecName: Full=Probable mannosyltransferase KTR5 [Saccharomyces cerevisiae S288c]	_	KTR	_
c101761_g1	diacylglycerol kinase [Pseudocercospora fijiensis CIRAD86]	_	_	_	PF00781.21|DAGK_cat|Diacylglycerol kinase catalytic domain|m.265:5-95
c101765_g1	_	_	_	_	_
c101768_g1	hypothetical protein MYCFIDRAFT_54971 [Pseudocercospora fijiensis CIRAD86]	RecName: Full=Biotin synthase [Schizosaccharomyces pombe 972h-]	_	bioB	_
c101775_g1	hypothetical protein MYCFIDRAFT_157768 [Pseudocercospora fijiensis CIRAD86]	_	hypothetical protein	DNAJC3	_
c101783_g1	hypothetical protein BAUCODRAFT_70801 [Baudoinia compniacensis UAMH 10762]	RecName: Full=Vacuolar import and degradation protein 27 [Schizosaccharomyces pombe 972h-]	_	TRMT10A, TRM10, RG9MTD2	_
c101788_g1	_	_	_	_	_
c101789_g1	PREDICTED: uncharacterized protein LOC103696520 [Phoenix dactylifera]	_	_	_	_
c10178_g1	predicted protein [Nectria haematococca mpVI 77-13-4]	RecName: Full=Calcium/calmodulin-dependent protein kinase	_	CAMK1	PF00069.22|Pkinase|Protein kinase domain|m.271:25-119;PF07714.14|Pkinase_Tyr|Protein tyrosine kinase|m.271:27-112
c101805_g1	hypothetical protein HMPREF1541_02511 [Cyphellophora europaea CBS 101466]	_	_	_	_
c101822_g1	_	_	_	_	_
c101840_g1	ATPase [Capronia epimyces CBS ATPase [Capronia epimyces CBS 606.96]	RecName: Full=Multidrug resistance protein CDR1 [Candida albicans]	_	_	_
c101850_g1	hypothetical protein COCSADRAFT_28656 [Bipolaris sorokiniana ND90Pr]	RecName: Full=Probable leucine aminopeptidase 2; AltName: Full=Leucyl aminopeptidase 2; Short=LAP2; Flags: Precursor [Aspergillus fumigatus Af293]	_	CPQ	PF04389.14|Peptidase_M28|Peptidase family M28|m.272:7-94
c101850_g2	hypothetical protein SNOG_01196 [Phaeosphaeria nodorum SN15]	RecName: Full=Probable leucine aminopeptidase 2; AltName: Full=Leucyl aminopeptidase 2; Short=LAP2; Flags: Precursor [Aspergillus fumigatus Af293]	_	CPQ	_
c101853_g1	putative 3-methyl-2-oxobutanoate dehydrogenase [Peptoclostridium difficile]	_	_	korA, oorA, oforA	PF17147.1|PFOR_II|Pyruvate:ferredoxin oxidoreductase core domain II|m.273:55-145
c101853_g2	putative 3-methyl-2-oxobutanoate dehydrogenase [Peptoclostridium difficile]	RecName: Full=Ketoisovalerate oxidoreductase subunit VorB; Short=VOR; AltName: Full=2-oxoisovalerate ferredoxin reductase subunit beta; AltName: Full=2-oxoisovaler	_	korA, oorA, oforA	PF01855.16|POR_N|Pyruvate flavodoxin/ferredoxin oxidoreductase, thiamine diP-bdg|m.274:2-150
c101864_g1	PLP-dependent transferase [Glarea lozoyensis ATCC 20868]	RecName: Full=Glutamate decarboxylase 2; AltName: Full=65 kDa glutamic acid decarboxylase; Short=GAD-65; AltName: Full=Glutamate decarboxylase 65 kDa isoform [Homo s	_	E4.1.1.15, gadB, gadA, GAD	_
c101865_g1	_	_	_	_	_
c101877_g1	ARM repeat-containing protein [Glarea lozoyensis ATCC 20868]	RecName: Full=Cell differentiation protein rcd1 [Schizosaccharomyces pombe 972h-]	hypothetical protein	RCD1, CNOT9, CAF40	PF04078.10|Rcd1|Cell differentiation family, Rcd1-like|m.277:1-105
c101879_g1	hypothetical protein DOTSEDRAFT_48638 [Dothistroma septosporum NZE10]	_	_	_	_
c101897_g1	_	_	_	_	_
c101899_g1	PREDICTED: uncharacterized protein LOC101247075 [Solanum lycopersicum]	_	_	_	_
c101917_g1	_	_	_	_	_
c101939_g1	peptidase M16 inactive domain-containing protein [Marssonina brunnea f. sp. 'multigermtubi' MB_m1]	_	_	IDE, ide	_
c101967_g1	_	_	_	_	_
c10196_g2	Plasmid maintenance system killer [Neorhizobium galegae bv. officinalis bv. officinalis str. HAMBI 1141]	_	_	_	_
c101982_g1	hypothetical protein CONPUDRAFT_101346 [Coniophora puteana RWD-64-598 SS2]	_	_	_	PF12505.5|DUF3712|Protein of unknown function (DUF3712)|m.279:1-49
c101985_g1	_	_	_	_	_
c101986_g1	_	_	_	_	_
c101993_g1	_	_	_	_	_
c10200_g1	hypothetical protein MYCFIDRAFT_101096, partial [Pseudocercospora fijiensis CIRAD86]	_	_	_	_
c102015_g1	hypothetical protein PTT_13300 [Pyrenophora teres f. teres 0-1]	_	_	_	_
c102025_g1	Glycerol-3-phosphate dehydrogenase [NAD(+)]	RecName: Full=Glycerol-3-phosphate dehydrogenase [NAD(+)]	_	GPD1	PF07479.11|NAD_Gly3P_dh_C|NAD-dependent glycerol-3-phosphate dehydrogenase C-terminus|m.283:4-101
c102035_g1	IcmE protein [Rickettsiella IcmE protein [Rickettsiella grylli]	_	_	icmE, dotG	_
c102035_g2	hypothetical protein [Pseudomonas aeruginosa]	_	_	icmE, dotG	PF03743.11|TrbI|Bacterial conjugation TrbI-like protein|m.286:6-120
c102043_g1	predicted protein [Micromonas pusilla CCMP1545]	RecName: Full=60S ribosomal protein L26-1 [Arabidopsis thaliana]	hypothetical protein	RP-L26e, RPL26	_
c102043_g2	PREDICTED: 60S ribosomal protein L26-1-like isoform X2 [Solanum tuberosum]	RecName: Full=60S ribosomal protein L26-2 [Arabidopsis thaliana]	60S ribosomal protein L26 (RPL26B); 60S ribosomal protein L26 (RPL26B); FUNCTIONS IN: struct [...]	RP-L26e, RPL26	_
c102053_g1	low-CO2-inducible protein [Chlamydomonas reinhardtii]	RecName: Full=Ribosome biogenesis protein NSA2 homolog [Dictyostelium discoideum]	_	NSA2	PF01201.19|Ribosomal_S8e|Ribosomal protein S8e|m.287:24-113
c102070_g1	RNP domain protein [Marssonina brunnea f. sp. 'multigermtubi' MB_m1]	_	_	_	_
c102080_g1	MC family mitochondrial carrier protein [Exophiala dermatitidis NIH/UT8656]	RecName: Full=Uncharacterized mitochondrial carrier C12B10.09 [Schizosaccharomyces pombe 972h-]	_	SLC25A26	_
c102087_g1	hypothetical protein BC1G_04168 [Botrytis cinerea B05.10]	RecName: Full=Dicarboxylic amino acid permease [Saccharomyces cerevisiae S288c]	hypothetical protein	YAT	PF00324.18|AA_permease|Amino acid permease|m.290:6-365;PF13520.3|AA_permease_2|Amino acid permease|m.290:8-335
c102088_g1	calcium-translocating P-type ATPase, PMCA-type [Cyphellophora europaea CBS 101466]	RecName: Full=Calcium-transporting ATPase 2 [Schizosaccharomyces pombe 972h-]	_	E3.6.3.8	PF00122.17|E1-E2_ATPase|E1-E2 ATPase|m.291:2-98
c102089_g1	hypothetical protein JAAARDRAFT_57156 [Jaapia argillacea MUCL 33604]	_	_	_	PF08622.7|Svf1|Svf1-like N-terminal lipocalin domain|m.292:2-104
c102108_g1	_	_	_	_	_
c102110_g1	_	_	_	_	_
c102131_g1	_	_	_	_	_
c102137_g1	hypothetical protein BAUCODRAFT_270595 [Baudoinia compniacensis UAMH 10762]	RecName: Full=Transcription initiation factor IIB; AltName: Full=General transcription factor TFIIB [Schizosaccharomyces pombe 972h-]	_	TFIIB, GTF2B, SUA7, tfb	PF00382.16|TFIIB|Transcription factor TFIIB repeat|m.295:2-45
c102139_g1	_	_	_	_	_
c102142_g1	membrane protein [Peptoclostridium difficile]	_	_	_	_
c102142_g2	membrane protein [Peptoclostridium difficile]	_	hypothetical protein	_	_
c102156_g1	_	_	_	_	_
c102162_g1	translation initiation factor 4E [Fusarium oxysporum f. sp. melonis 26406]	RecName: Full=Eukaryotic translation initiation factor 4E; Short=eIF-4E; Short=eIF4E; AltName: Full=eIF-4F 25 kDa subunit; AltName: Full=mRNA cap-binding protein	annotation not available	EIF4E	PF01652.15|IF4E|Eukaryotic initiation factor 4E|m.299:1-184
c102164_g1	_	_	_	_	_
c102170_g1	3-deoxy-D-manno-octulosonic acid transferase [Cupriavidus sp. HPC(L)]	RecName: Full=3-deoxy-D-manno-octulosonic acid transferase; Short=Kdo transferase; AltName: Full=Lipid IV(A) 3-deoxy-D-manno-octulosonic acid transferase; AltName:	_	kdtA, waaA	_
c102173_g1	hypothetical protein CICLE_v10027657mg [Citrus clementina]	_	_	SMG1	_
c102174_g1	Sensor protein CreC [Candidatus Accumulibacter sp. SK-01]	_	_	_	_
c102174_g2	histidine kinase [Azoarcus sp. histidine kinase [Azoarcus sp. KH32C]	_	_	_	_
c102177_g1	unnamed protein product [Vitis vinifera]	RecName: Full=Histone-lysine N-methyltransferase NSD3; AltName: Full=Nuclear SET domain-containing protein 3; AltName: Full=Protein whistle; AltName: Full=WHSC1-lik	SubName: Full=Chromosome undetermined scaffold_77, whole genome shotgun sequence;	_	_
c102198_g1	hypothetical protein A1O5_11098 [Cladophialophora psammophila CBS 110553]	RecName: Full=Uncharacterized methyltransferase AN0656 [Aspergillus nidulans FGSC A4]	_	_	PF08241.9|Methyltransf_11|Methyltransferase domain|m.305:30-67
c102204_g1	hypothetical protein A1O5_00353 [Cladophialophora psammophila CBS 110553]	_	_	CWC22	_
c102207_g1	hypothetical protein A1O3_04244 [Capronia epimyces CBS 606.96]	RecName: Full=Translationally-controlled tumor protein homolog; Short=TCTP [Aspergillus fumigatus Af293]	_	_	_
c102224_g1	hypothetical protein POPTR_0001s34100g [Populus trichocarpa]	RecName: Full=Gamma-glutamyltranspeptidase 2; AltName: Full=Gamma-glutamyltransferase 2; AltName: Full=Glutathione hydrolase 2; Flags: Precursor [Arabidopsis thali	_	GGT1_5	_
c102235_g2	hypothetical protein MBM_02365 [Marssonina brunnea f. sp. 'multigermtubi' MB_m1]	_	_	_	_
c10225_g1	_	_	_	_	_
c102263_g2	hypothetical protein JCGZ_20123 [Jatropha curcas]	RecName: Full=Probable pectinesterase/pectinesterase inhibitor 34; Includes: RecName: Full=Pectinesterase inhibitor 34; AltName: Full=Pectin methylesterase inhibit	pectinesterase family protein (EC:3.1.1.11)	_	PF01095.16|Pectinesterase|Pectinesterase|m.314:1-170
c102267_g1	hypothetical protein SAPIO_CDS4057 [Pseudallescheria apiosperma]	RecName: Full=3-hydroxyisobutyryl-CoA hydrolase, mitochondrial; AltName: Full=3-hydroxyisobutyryl-coenzyme A hydrolase; Short=HIB-CoA hydrolase; Short=HIBYL-CoA-H	_	HIBCH	_
c102267_g2	enoyl-CoA hydratase/isomerase [Marssonina brunnea f. sp. 'multigermtubi' MB_m1]	_	_	HIBCH	_
c102272_g1	putative Intron-binding protein aquarius [Glarea lozoyensis 74030]	_	_	AQR	PF16399.2|Aquarius_N|Intron-binding protein aquarius N-terminus|m.316:16-108
c102274_g1	_	_	_	_	_
c102296_g1	_	_	_	_	_
c102296_g2	_	_	_	_	_
c102307_g1	hypothetical protein TREMEDRAFT_36956 [Tremella mesenterica DSM 1558]	RecName: Full=Probable heat shock protein ssa2 [Schizosaccharomyces pombe 972h-]	_	HSPA1_8	_
c102325_g1	_	_	_	_	_
c102325_g2	putative Mitochondrial respiratory chain complexes assembly protein AFG3 [Glarea lozoyensis 74030]	RecName: Full=Mitochondrial respiratory chain complexes assembly protein YTA12; AltName: Full=Tat-binding homolog 12 [Saccharomyces cerevisiae S288c]	_	AFG3	PF01434.15|Peptidase_M41|Peptidase family M41|m.317:33-233
c102337_g1	DnaJ like subfamily A member 2 [Exophiala aquamarina CBS 119918]	RecName: Full=Mitochondrial protein import protein mas5; Flags: Precursor [Schizosaccharomyces pombe 972h-]	_	DNAJA2	_
c102346_g1	_	_	_	_	_
c102347_g1	_	_	_	_	_
c102348_g1	similar to tRNA-splicing endonuclease subunit Sen2 [Leptosphaeria maculans JN3]	_	_	TSEN2	_
c102349_g1	ATP-dependent RNA helicase-like protein [Acremonium chrysogenum ATCC 11550]	RecName: Full=ATP-dependent RNA helicase HAS1	_	DDX18, HAS1	_
c102358_g1	_	_	_	_	_
c102368_g1	hypothetical protein POPTR_0002s03890g [Populus trichocarpa]	RecName: Full=SAP-like protein BP-73; AltName: Full=OsBP-73; AltName: Full=Riaa1 [Oryza sativa Japonica Group]	_	_	_
c102383_g1	salicylaldehyde dehydrogenase [Aureobasidium pullulans var. namibiae CBS 147.97]	RecName: Full=Vanillin dehydrogenase [Pseudomonas sp. HR199]	_	_	PF00171.19|Aldedh|Aldehyde dehydrogenase family|m.319:1-122
c102384_g1	calcium-transporting ATPase sarcoplasmic/endoplasmic reticulum type [Paracoccidioides sp. 'lutzii' Pb01]	_	_	ATP2A	PF13246.3|Cation_ATPase|Cation transport ATPase (P-type)|m.320:60-96
c102387_g2	CorA family metal ion transporter [Marssonina brunnea f. sp. 'multigermtubi' MB_m1]	_	_	ALR, MNR	_
c102388_g1	glycosyl hydrolase family 2 [Marssonina brunnea f. sp. 'multigermtubi' MB_m1]	RecName: Full=Beta-galactosidase; Short=Beta-gal; AltName: Full=Lactase [Thermotoga maritima MSB8]	_	lacZ	PF02837.15|Glyco_hydro_2_N|Glycosyl hydrolases family 2, sugar binding domain|m.322:1-53;PF00703.18|Glyco_hydro_2|Glycosyl hydrolases family 2|m.322:56-132
c102398_g1	hypothetical protein A1O9_06700 [Exophiala aquamarina CBS 119918]	_	_	_	_
c102399_g1	hypothetical protein HMPREF1120_01448 [Exophiala dermatitidis NIH/UT8656]	_	_	_	_
c102404_g1	_	_	_	_	_
c102406_g1	_	_	_	_	_
c10240_g1	hypothetical protein [Methylobacterium sp. GXF4]	_	_	_	_
c102417_g1	hypothetical protein MBM_02276 [Marssonina brunnea f. sp. 'multigermtubi' MB_m1]	RecName: Full=Uncharacterized mitochondrial carrier C1682.09c [Schizosaccharomyces pombe 972h-]	_	_	_
c10242_g1	acetyl-CoA carboxylase subunit alpha [Duganella zoogloeoides]	RecName: Full=Acetyl-coenzyme A carboxylase carboxyl transferase subunit alpha; Short=ACCase subunit alpha; Short=Acetyl-CoA carboxylase carboxyltransferase subuni	_	accA	_
c102438_g1	hypothetical protein MYCFIDRAFT_55530 [Pseudocercospora fijiensis CIRAD86]	RecName: Full=Eukaryotic peptide chain release factor GTP-binding subunit; AltName: Full=ERF-3; Short=ERF3; AltName: Full=ERF2; AltName: Full=Omnipotent suppressor pr	_	ERF3, GSPT	PF03143.14|GTP_EFTU_D3|Elongation factor Tu C-terminal domain|m.327:15-120
c102438_g2	hypothetical protein MYCFIDRAFT_55530 [Pseudocercospora fijiensis CIRAD86]	RecName: Full=Eukaryotic peptide chain release factor GTP-binding subunit; AltName: Full=ERF-3; Short=ERF3; AltName: Full=ERF2; AltName: Full=Polypeptide release fa	_	ERF3, GSPT	_
c102441_g1	ribosomal protein L13a, component of cytosolic 80S ribosome and 60S large subunit [Chlamydomonas reinhardtii]	RecName: Full=60S ribosomal protein L13a-4 [Arabidopsis thaliana]	ribosomal protein L13a, component of cytosolic 80S ribosome and 60S large subunit	RP-L13Ae, RPL13A	PF00572.15|Ribosomal_L13|Ribosomal protein L13|m.330:5-113
c102448_g1	_	_	_	_	_
c102454_g1	hypothetical protein G647_00035 [Cladophialophora carrionii CBS 160.54]	RecName: Full=Magnesium-activated aldehyde dehydrogenase, cytosolic; AltName: Full=Mg(2+)-activated acetaldehyde dehydrogenase; Short=Mg(2+)-ACDH [Saccharomyces ce	_	E1.2.1.3	PF00171.19|Aldedh|Aldehyde dehydrogenase family|m.331:4-125
c102473_g1	beta2-microglobulin [Epinephelus beta2-microglobulin [Epinephelus coioides]	RecName: Full=Beta-2-microglobulin; Flags: Precursor	HLA class II histocompatibility antigen, DP beta 1 chain Precursor (HLA class II histocompat [...]	B2M	PF07654.12|C1-set|Immunoglobulin C1-set domain|m.333:26-106
c102474_g1	PREDICTED: uncharacterized protein LOC100243957 [Vitis vinifera]	_	_	_	_
c102488_g1	hypothetical protein A1O5_10521 [Cladophialophora psammophila CBS 110553]	_	_	_	_
c102509_g1	putative 60S ribosomal export protein NMD3 [Glarea lozoyensis 74030]	RecName: Full=60S ribosomal export protein NMD3; AltName: Full=Nonsense-mediated mRNA decay protein 3 [Saccharomyces cerevisiae S288c]	_	NMD3	_
c102528_g1	hypothetical protein MYCFIDRAFT_148745 [Pseudocercospora fijiensis CIRAD86]	_	_	_	_
c102528_g2	hypothetical protein MYCFIDRAFT_148745 [Pseudocercospora fijiensis CIRAD86]	RecName: Full=Putative G3BP-like protein [Schizosaccharomyces pombe 972h-]	NTF2 and RRM domain protein	_	_
c10252_g1	inosine-5'-monophosphate dehydrogenase [Exophiala aquamarina CBS 119918]	RecName: Full=Inosine-5'-monophosphate dehydrogenase; Short=IMP dehydrogenase; Short=IMPD; Short=IMPDH [Aspergillus fumigatus Af293]	Inosine-5'-monophosphate dehydrogenase;	guaB	PF00478.22|IMPDH|IMP dehydrogenase / GMP reductase domain|m.336:67-134
c102534_g1	P-loop containing nucleoside triphosphate hydrolase [Glarea lozoyensis ATCC 20868]	RecName: Full=Uncharacterized ATP-dependent helicase C23E6.02 [Schizosaccharomyces pombe 972h-]	_	_	_
c102541_g1	hypothetical protein SEPMUDRAFT_126437 [Sphaerulina musiva SO2202]	_	_	_	_
c102545_g1	hypothetical protein BC1G_02429 [Botrytis cinerea B05.10]	_	_	NUP93, NIC96	_
c102546_g1	_	_	_	_	_
c102551_g1	_	_	_	_	_
c102553_g1	_	_	_	_	_
c102563_g1	_	_	_	_	_
c102571_g1	hypothetical protein SEPMUDRAFT_151637 [Sphaerulina musiva SO2202]	RecName: Full=Pre-rRNA-processing protein esf1 [Schizosaccharomyces pombe 972h-]	_	_	_
c102577_g1	phosphoserine phosphatase [Rhizobium sp. Pop5]	_	_	_	PF12710.4|HAD|haloacid dehalogenase-like hydrolase|m.341:16-105
c102587_g1	PREDICTED: zinc finger protein GIS2-like [Fragaria vesca subsp. vesca]	RecName: Full=Cellular nucleic acid-binding protein homolog [Schizosaccharomyces pombe 972h-]	SubName: Full=Chromosome chr13 scaffold_17, whole genome shotgun sequence;	CNBP	PF00098.20|zf-CCHC|Zinc knuckle|m.342:45-60;PF00098.20|zf-CCHC|Zinc knuckle|m.342:63-79;PF00098.20|zf-CCHC|Zinc knuckle|m.342:82-97;PF00098.20|zf-CCHC|Zinc knuckle|m.342:101-116;PF00098.20|zf-CCHC|Zinc knuckle|m.342:127-143;PF00098.20|zf-CCHC|Zinc knuckle|m.342:146-162;PF00098.20|zf-CCHC|Zinc knuckle|m.342:165-181;PF00098.20|zf-CCHC|Zinc knuckle|m.342:198-212;PF00098.20|zf-CCHC|Zinc knuckle|m.342…
c10258_g1	_	_	_	_	_
c102597_g1	PREDICTED: cytokinin dehydrogenase 6 [Vitis vinifera]	RecName: Full=Cytokinin dehydrogenase 6; AltName: Full=Cytokinin oxidase 6; Short=AtCKX6; Short=AtCKX7; Short=CKO6; Flags: Precursor [Arabidopsis thaliana]	_	CKX	_
c102608_g1	_	_	_	_	_
c102611_g1	_	_	_	_	_
c102616_g1	1,4-alpha-glucan branching protein [Peptoclostridium difficile]	RecName: Full=1,4-alpha-glucan-branching enzyme 2-1, chloroplastic/amyloplastic; Short=AtSBE II-1; AltName: Full=Branching enzyme 3; Short=AtBE3; AltName: Full=Sta	_	glgB	_
c102617_g1	_	_	_	_	_
c102622_g1	hypothetical protein MYCFIDRAFT_64921 [Pseudocercospora fijiensis CIRAD86]	_	_	_	PF08614.8|ATG16|Autophagy protein 16 (ATG16)|m.344:7-167
c102627_g1	hypothetical protein MYCGRDRAFT_70772 [Zymoseptoria tritici IPO323]	_	_	_	_
c102645_g1	hypothetical protein IV02_04395 [Pseudomonas syringae]	RecName: Full=Modification methylase CviBI; Short=M.CviBI; AltName: Full=Adenine-specific methyltransferase CviBI [Paramecium bursaria Chlorella virus NC1A]	_	dam	PF02086.12|MethyltransfD12|D12 class N6 adenine-specific DNA methyltransferase|m.345:59-219
c102645_g2	_	_	_	_	_
c102655_g1	hypothetical protein MYCFIDRAFT_59048 [Pseudocercospora fijiensis CIRAD86]	RecName: Full=Acetyl-CoA acetyltransferase A, mitochondrial; AltName: Full=Acetoacetyl-CoA thiolase A; Flags: Precursor [Xenopus laevis]	_	E2.3.1.9, atoB	PF02803.15|Thiolase_C|Thiolase, C-terminal domain|m.346:86-194;PF00108.20|Thiolase_N|Thiolase, N-terminal domain|m.346:1-75
c10265_g1	putative virginiamycin b hydrolase protein [Neofusicoccum parvum UCRNP2]	_	_	_	_
c102667_g1	molecular chaperone and allergen Mod-E/Hsp90/Hsp1 [Talaromyces stipitatus ATCC 10500]	RecName: Full=Heat shock protein 90; AltName: Full=65 kDa IgE-binding protein; AltName: Full=Heat shock protein hsp1; AltName: Allergen=Asp f 12 [Aspergillus fumig	_	htpG, HSP90A	_
c102679_g1	adenosine kinase [Trichoderma reesei QM6a]	RecName: Full=Adenosine kinase [Saccharomyces cerevisiae S288c]	_	E2.7.1.20, ADK	_
c102686_g1	hypothetical protein MYCFIDRAFT_151356 [Pseudocercospora fijiensis CIRAD86]	_	_	_	PF00245.17|Alk_phosphatase|Alkaline phosphatase|m.349:13-117
c102693_g1	PREDICTED: uncharacterized protein LOC101295670 [Fragaria vesca subsp. vesca]	_	SubName: Full=Chromosome undetermined scaffold_70, whole genome shotgun sequence;	_	PF03909.14|BSD|BSD domain|m.350:84-131
c102701_g1	Fructose-1,6-bisphosphatase class 1 [Desulfovibrio alkalitolerans]	RecName: Full=Fructose-1,6-bisphosphatase, cytosolic; Short=FBPase; AltName: Full=D-fructose-1,6-bisphosphate 1-phosphohydrolase [Arabidopsis thaliana]	_	FBP, fbp	_
c102708_g1	PREDICTED: eukaryotic translation initiation factor 1A-like [Vitis vinifera]	RecName: Full=Eukaryotic translation initiation factor 1A; Short=eIF-1A; AltName: Full=Eukaryotic translation initiation factor 4C; Short=eIF-4C	_	EIF1A	_
c102713_g1	_	_	_	_	_
c102723_g1	_	_	_	_	_
c102730_g1	Sec7-domain-containing protein [Sphaerulina musiva SO2202]	RecName: Full=Uncharacterized protein C211.03 [Schizosaccharomyces pombe 972h-]	_	GBF1	_
c102756_g1	hypothetical protein MYCFIDRAFT_213028 [Pseudocercospora fijiensis CIRAD86]	_	_	_	_
c102760_g1	_	_	_	_	_
c102761_g1	_	_	_	_	_
c102767_g1	_	_	_	_	_
c102773_g1	hypothetical protein SS1G_03095 [Sclerotinia sclerotiorum 1980]	RecName: Full=U3 small nucleolar RNA-associated protein 12; Short=U3 snoRNA-associated protein 12; AltName: Full=DOM34-interacting protein 2; AltName: Full=U three	_	DIP2, UTP12, WDR3	PF00400.29|WD40|WD domain, G-beta repeat|m.351:48-82
c102780_g1	Alpha/beta-Hydrolases superfamily protein [Theobroma cacao]	RecName: Full=Alpha/beta hydrolase domain-containing protein 17A; Flags: Precursor [Homo sapiens]	SubName: Full=Chromosome chr14 scaffold_21, whole genome shotgun sequence;	_	PF12146.5|Hydrolase_4|Serine aminopeptidase, S33|m.352:69-175;PF00561.17|Abhydrolase_1|alpha/beta hydrolase fold|m.352:71-171
c102780_g2	_	_	_	_	_
c10278_g1	hypothetical protein MYCFIDRAFT_87948 [Pseudocercospora fijiensis CIRAD86]	RecName: Full=Probable succinate dehydrogenase [ubiquinone]	_	SDHA, SDH1	PF00890.21|FAD_binding_2|FAD binding domain|m.353:57-132
c102793_g1	RNA-dependent RNA polymerase [Narcissus symptomless virus]	RecName: Full=RNA-directed RNA polymerase; AltName: Full=216.5 kDa protein; AltName: Full=ORF1 protein; AltName: Full=RNA replicase	_	_	PF01660.14|Vmethyltransf|Viral methyltransferase|m.354:23-204
c102796_g1	CLIP-associating family protein [Populus trichocarpa]	RecName: Full=CLIP-associated protein; Short=AtCLASP [Arabidopsis thaliana]	_	CLASP1_2	PF12348.5|CLASP_N|CLASP N terminal|m.355:7-148
c102813_g1	_	_	_	_	_
c102821_g1	hypothetical protein MELLADRAFT_60183 [Melampsora larici-populina 98AG31]	_	_	_	_
c102825_g1	_	_	_	_	_
c102871_g1	MC family mitochondrial carrier protein [Exophiala dermatitidis NIH/UT8656]	RecName: Full=Uncharacterized mitochondrial carrier C12B10.09 [Schizosaccharomyces pombe 972h-]	_	SLC25A26	_
c102877_g1	hypothetical protein MYCFIDRAFT_131176 [Pseudocercospora fijiensis CIRAD86]	RecName: Full=Endocytosis protein end4; AltName: Full=SLA2 protein homolog [Schizosaccharomyces pombe 972h-]	_	_	_
c102889_g1	unnamed protein product [Coffea canephora]	RecName: Full=NADH dehydrogenase [ubiquinone]	_	NDUFA8	_
c102899_g1	(4Fe-4S)-binding protein [Novosphingobium sp. B-7]	_	_	traC	PF09677.7|TrbI_Ftype|Type-F conjugative transfer system protein (TrbI_Ftype)|m.361:41-115
c10289_g1	beta glucanase/beta glucan synthetase [uncultured marine bacterium MedDCM-OCT-S05-C109]	_	_	_	_
c10289_g2	hypothetical protein DDB_G0267804 [Dictyostelium discoideum AX4]	_	_	_	_
c102900_g1	_	_	_	_	_
c102921_g1	hypothetical protein SNOG_02898 [Phaeosphaeria nodorum SN15]	RecName: Full=Serine hydroxymethyltransferase, mitochondrial; Short=SHMT; AltName: Full=Glycine hydroxymethyltransferase; AltName: Full=Serine methylase; Flags: Pr	_	glyA, SHMT	PF00464.16|SHMT|Serine hydroxymethyltransferase|m.365:1-146
c102926_g1	_	_	_	_	_
c102929_g1	elongation factor Ts [Phyllobacterium sp. UNC302MFCol5.2]	RecName: Full=Elongation factor Ts; Short=EF-Ts [Ochrobactrum anthropi ATCC 49188]	elongation factor Ts; Associates with the EF-Tu.GDP complex and induces the exchange of GDP [...]	tsf, TSFM	PF00889.16|EF_TS|Elongation factor TS|m.367:43-186
c102949_g1	hypothetical protein VITISV_034184 [Vitis vinifera]	RecName: Full=Cysteine-rich receptor-like protein kinase 7; Short=Cysteine-rich RLK7; Flags: Precursor [Arabidopsis thaliana]	_	_	_
c10295_g1	hypothetical protein FOXB_02623 [Fusarium oxysporum Fo5176]	_	_	_	_
c102963_g1	_	_	_	_	_
c102964_g1	hypothetical protein GALMADRAFT_142989 [Galerina marginata CBS 339.88]	RecName: Full=60S ribosomal protein L18a [Danio rerio]	_	RP-L18Ae, RPL18A	_
c102966_g1	MULTISPECIES: aromatic amino acid transporter [Citrobacter]	RecName: Full=Aromatic amino acid transport protein AroP; AltName: Full=General aromatic amino acid permease [Escherichia coli K-12]	_	aroP	_
c102967_g1	_	_	_	_	_
c102974_g1	D-3-phosphoglycerate dehydrogenase 1 [Uncinocarpus reesii 1704]	RecName: Full=Putative D-3-phosphoglycerate dehydrogenase; Short=3-PGDH [Schizosaccharomyces pombe 972h-]	_	serA, PHGDH	PF02826.16|2-Hacid_dh_C|D-isomer specific 2-hydroxyacid dehydrogenase, NAD binding domain|m.371:1-104
c102987_g1	hypothetical protein MYCFIDRAFT_210695 [Pseudocercospora fijiensis CIRAD86]	_	_	_	_
c102990_g1	putative Beta-galactosidase [Glarea lozoyensis 74030]	RecName: Full=Beta-galactosidase; AltName: Full=Lactase [Lactococcus lactis subsp. lactis Il1403]	_	lacZ	_
c1029_g1	von Willebrand factor type A domain containing protein [Coccidioides posadasii C735 delta von Willebrand factor type A domain conta	_	_	_	_
c103007_g1	hypothetical protein MYCFIDRAFT_46549 [Pseudocercospora fijiensis CIRAD86]	_	_	ELO3	_
c103012_g1	hypothetical protein PRUPE_ppa009037m1g, partial [Prunus persica]	_	_	PSAP, SGP1	PF05184.12|SapB_1|Saposin-like type B, region 1|m.374:64-99;PF05184.12|SapB_1|Saposin-like type B, region 1|m.374:149-183;PF03489.14|SapB_2|Saposin-like type B, region 2|m.374:104-136;PF03489.14|SapB_2|Saposin-like type B, region 2|m.374:191-223
c103023_g1	chlorophyll A/B binding protein, putative [Ricinus communis]	RecName: Full=Chlorophyll a-b binding protein 7, chloroplastic; AltName: Full=LHCI type II CAB-7; Flags: Precursor [Solanum lycopersicum]	_	LHCA2	PF00504.18|Chloroa_b-bind|Chlorophyll A-B binding protein|m.375:7-117
c103039_g1	uncharacterized protein FFUJ_14173 [Fusarium fujikuroi IMI 58289]	_	_	_	_
c103040_g1	CoA transferase [Massilia niastensis]	_	L-carnitine dehydratase/bile acid-inducible protein F	ict-P	PF02515.14|CoA_transf_3|CoA-transferase family III|m.381:2-229
c103053_g1	_	_	_	_	_
c103055_g1	PREDICTED: uncharacterized protein LOC101509262 isoform X1 [Cicer arietinum]	_	hypothetical protein LOC100244782	_	_
c10305_g1	hypothetical protein HMPREF1120_05310 [Exophiala dermatitidis NIH/UT8656]	RecName: Full=INO80 complex subunit 4 [Schizosaccharomyces pombe 972h-]	_	_	PF08193.8|INO80_Ies4|INO80 complex subunit Ies4|m.387:20-231
c103078_g1	hypothetical protein BC1G_15577 [Botrytis cinerea B05.10]	_	hypothetical protein	SERBP1	PF09598.7|Stm1_N|Stm1|m.390:1-59;PF04774.12|HABP4_PAI-RBP1|Hyaluronan / mRNA binding family|m.390:107-177
c103090_g1	hypothetical protein FOMMEDRAFT_111764 [Fomitiporia mediterranea MF3/22]	RecName: Full=Brefeldin A resistance protein [Schizosaccharomyces pombe 972h-]	_	ABCG2.SNQ2	_
c103093_g1	hypothetical protein MYCGRDRAFT_88109 [Zymoseptoria tritici IPO323]	_	_	_	_
c1030_g1	Nucleoporin-like protein [Acremonium chrysogenum ATCC 11550]	_	_	NUP98, ADAR2, NUP116	_
c1030_g2	putative Nucleoporin [Glarea lozoyensis 74030]	_	_	NUP98, ADAR2, NUP116	_
c103101_g1	hypothetical protein BAUCODRAFT_31044 [Baudoinia compniacensis UAMH 10762]	RecName: Full=40S ribosomal protein S24-A; AltName: Full=RP50 [Saccharomyces cerevisiae S288c]	40S ribosomal protein S24	RP-S24e, RPS24	_
c103103_g1	_	_	_	_	_
c103130_g1	similar to N-acetylglucosaminyltransferase [Byssochlamys spectabilis No. 5]	_	_	_	_
c10313_g1	_	_	_	_	_
c103146_g1	hypothetical protein CH063_06303 [Colletotrichum higginsianum]	RecName: Full=Uncharacterized protein C11D3.03c [Schizosaccharomyces pombe 972h-]	_	_	_
c103149_g1	Chaperone J-domain-containing protein [Glarea lozoyensis ATCC 20868]	_	_	_	_
c103152_g1	hypothetical protein PFICI_06194 [Pestalotiopsis fici W106-1]	_	hypothetical protein	_	_
c103153_g1	flagellar biosynthesis protein FliR [Curvibacter lanceolatus]	RecName: Full=Flagellar biosynthetic protein FliR; AltName: Full=Flagellar biosynthetic protein MopE	flagellar biosynthetic protein FliR; Role in flagellar biosynthesis (By similarity)	fliR	PF01311.17|Bac_export_1|Bacterial export proteins, family 1|m.396:1-171
c10315_g1	_	_	_	_	_
c103160_g1	hypothetical protein PRUPE_ppa004961mg [Prunus persica]	_	_	PTBP2, NPTB	_
c103177_g1	hypothetical protein AUEXF2481DRAFT_47622 [Aureobasidium subglaciale EXF-2481]	_	_	ACSL, fadD	PF00501.25|AMP-binding|AMP-binding enzyme|m.399:40-114
c103180_g1	hypothetical protein [Microchaete sp. PCC 7126]	_	_	_	_
c103182_g1	_	_	_	_	_
c103200_g1	UDP-galactopyranose mutase [Microsporum gypseum CBS 118893]	_	_	_	_
c103203_g1	hypothetical protein ACRE_018340 [Acremonium chrysogenum ATCC 11550]	_	hypothetical protein	_	_
c103223_g1	hypothetical protein [Blastomonas sp. CACIA14H2]	_	_	_	_
c103245_g1	hypothetical protein A1O9_03195 [Exophiala aquamarina CBS 119918]	_	_	_	PF00076.19|RRM_1|RNA recognition motif. (a.k.a. RRM, RBD, or RNP domain)|m.404:21-89
c103248_g1	_	_	_	_	_
c103249_g1	3-ketoacyl-coA thiolase peroxisomal A precursor [Sclerotinia borealis F-4157]	RecName: Full=3-ketoacyl-CoA thiolase, peroxisomal; AltName: Full=Acetyl-CoA acyltransferase; AltName: Full=Beta-ketothiolase; AltName: Full=Peroxisomal 3-oxoacyl-CoA	_	ACAA1	_
c103251_g1	hypothetical protein EPUS_04134 [Endocarpon pusillum Z07020]	RecName: Full=mRNA export factor elf1 [Schizosaccharomyces pombe 972h-]	_	EF3, TEF3	_
c103252_g1	_	_	_	_	_
c10326_g1	hypothetical protein A1O5_01845 [Cladophialophora psammophila CBS 110553]	_	_	EBP2, EBNA1BP2	_
c10326_g2	hypothetical protein A1O1_02583 [Capronia coronata CBS 617.96]	RecName: Full=rRNA-processing protein EBP2; AltName: Full=EBNA1-binding protein homolog [Saccharomyces cerevisiae S288c]	_	EBP2, EBNA1BP2	PF05890.9|Ebp2|Eukaryotic rRNA processing protein EBP2|m.408:2-102
c103277_g1	_	_	_	_	_
c103279_g1	hypothetical protein [Microcystis aeruginosa PCC 7806]	_	_	_	_
c103279_g2	unnamed protein product [Microcystis aeruginosa PCC 7806]	_	_	_	_
c103286_g1	MULTISPECIES: hypothetical protein [Pseudomonas]	_	_	_	PF13871.3|Helicase_C_4|C-terminal domain on Strawberry notch homologue|m.411:9-101
c103286_g2	_	_	_	_	_
c103294_g1	_	_	_	_	_
c103297_g1	_	_	_	_	_
c103297_g2	_	_	_	_	PF00075.21|RNase_H|RNase H|m.414:17-149
c103304_g1	hypothetical protein G647_08046 [Cladophialophora carrionii CBS 160.54]	_	_	MFN	_
c103321_g1	SAICAR synthase-like protein [Aureobasidium pullulans var. namibiae CBS 147.97]	RecName: Full=Phosphatidylinositol 4-phosphate 5-kinase its3; AltName: Full=1-phosphatidylinositol 4-phosphate kinase; AltName: Full=Diphosphoinositide kinase; AltN	_	PIP5K	_
c103322_g1	_	_	_	_	_
c103328_g1	_	_	_	_	_
c103333_g1	alcohol dehydrogenase (NADP+) [Exophiala dermatitidis NIH/UT8656]	_	_	AKR1A1, adh	_
c103336_g1	hypothetical protein [Ruminococcus lactaris]	_	_	_	PF14198.3|TnpV|Transposon-encoded protein TnpV|m.416:19-129
c103336_g2	hypothetical protein [Peptoclostridium difficile]	_	_	_	PF07931.9|CPT|Chloramphenicol phosphotransferase-like protein|m.417:29-106
c103338_g1	cell division protein FtsK [Methylobacterium radiotolerans]	RecName: Full=DNA translocase FtsK [Bradyrhizobium diazoefficiens USDA 110]	cell divisionFtsK/SpoIIIE	ftsK, spoIIIE	PF13491.3|FtsK_4TM|4TM region of DNA translocase FtsK/SpoIIIE|m.419:24-149
c103343_g1	_	_	_	_	_
c103349_g1	integrase [Sphingobium xenophagum]	_	_	_	_
c103354_g1	ATP-dependent DNA helicase [Ochrobactrum anthropi]	RecName: Full=Probable DNA helicase II homolog [Rickettsia bellii RML369-C]	_	uvrD, pcrA	_
c103361_g1	_	_	_	_	_
c103366_g1	hypothetical protein [Methylobacterium nodulans]	_	_	_	_
c103375_g1	F-box/RNI/FBD-like domain protein [Medicago truncatula]	_	_	_	PF00646.30|F-box|F-box domain|m.427:35-68
c103378_g1	hypothetical protein PRUPE_ppa020375mg [Prunus persica]	_	_	_	_
c103379_g1	PREDICTED: formin-like protein 3-like [Solanum tuberosum]	RecName: Full=Formin-like protein 3; Short=AtFH3; Short=AtFORMIN-3; Flags: Precursor [Arabidopsis thaliana]	_	_	PF02181.20|FH2|Formin Homology 2 Domain|m.429:132-189
c103394_g1	hemagglutinin [Pseudomonas fluorescens]	_	_	_	_
c103402_g1	hypothetical protein MYCFIDRAFT_210341 [Pseudocercospora fijiensis CIRAD86]	_	_	_	_
c103403_g1	hypothetical protein A1O9_11714 [Exophiala aquamarina CBS 119918]	RecName: Full=Splicing factor 3B subunit 6; AltName: Full=Pre-mRNA branch site protein p14; AltName: Full=SF3b 14 kDa subunit; Short=SF3B14a; AltName: Full=Spliceo	Pre-mRNA branch site protein p14, putative	SF3B14	_
c103435_g1	P-loop containing nucleoside triphosphate hydrolase protein [Neurospora tetrasperma FGSC 2509]	RecName: Full=ABC transporter B family member 2; AltName: Full=ABC transporter ABCB.2 [Dictyostelium discoideum]	_	ABCB1	PF00005.24|ABC_tran|ABC transporter|m.435:20-83
c103445_g1	ATP-specific succinyl-CoA synthetase beta subunit [Botrytis cinerea B05.10]	RecName: Full=Probable succinyl-CoA ligase [GDP-forming]	_	LSC2	_
c103452_g1	_	_	_	_	_
c103458_g1	_	_	_	_	_
c103485_g1	hypothetical protein [Tuber melanosporum Mel28]	RecName: Full=1,3-beta-glucanosyltransferase gel4; AltName: Full=Glucan elongating glucanosyltransferase 4; Flags: Precursor GEL4_ASPFU Re	_	_	PF07983.10|X8|X8 domain|m.436:2-46
c103490_g1	_	_	_	_	_
c1034_g1	FAD/NAD(P)-binding domain-containing protein [Coccomyxa subellipsoidea C-169]	_	_	_	_
c103501_g1	cell division topological specificity factor MinE [Collimonas fungivorans]	RecName: Full=Cell division topological specificity factor [Herminiimonas arsenicoxydans]	cell division topological specificity factor MinE; Prevents the cell division inhibition by [...]	minE	PF03776.11|MinE|Septum formation topological specificity factor MinE|m.437:43-110
c103505_g1	hypothetical protein A1O1_05568 [Capronia coronata CBS 617.96]	RecName: Full=26S proteasome regulatory subunit RPN10 [Saccharomyces cerevisiae S288c]	_	PSMD4, RPN10	_
c103512_g1	hypothetical protein AOL_s00004g579 [Arthrobotrys oligospora ATCC 24927]	_	_	_	PF12621.5|PHM7_ext|Extracellular tail, of 10TM putative phosphate transporter|m.441:42-122
c103517_g1	_	_	_	_	_
c103523_g1	endomembrane-associated protein, putative [Ricinus communis]	RecName: Full=Plasma membrane-associated cation-binding protein 1; Short=AtPCAP1; AltName: Full=Microtubule-destabilizing protein 25 [Arabidopsis thaliana]	hypothetical protein	_	PF05558.9|DREPP|DREPP plasma membrane polypeptide|m.443:5-205
c103529_g1	PREDICTED: nucleobase-ascorbate transporter 4-like [Fragaria vesca subsp. vesca]	RecName: Full=Nucleobase-ascorbate transporter 4; Short=AtNAT4; Short=AtPER [Arabidopsis thaliana]	_	SLC23A1_2, SVCT1_2	_
c103539_g1	_	_	_	_	_
c10353_g1	predicted protein [Nectria haematococca mpVI 77-13-4]	_	_	_	_
c103540_g1	catalase [Hypericum perforatum]	RecName: Full=Catalase isozyme 1	_	katE, CAT, catB, srpA	PF00199.16|Catalase|Catalase|m.444:1-160
c103541_g1	hypothetical protein BAUCODRAFT_33824 [Baudoinia compniacensis UAMH 10762]	RecName: Full=Hsp70 nucleotide exchange factor fes1	_	_	PF13646.3|HEAT_2|HEAT repeats|m.445:3-69;PF13513.3|HEAT_EZ|HEAT-like repeat|m.445:14-68
c103546_g1	potassium/sodium efflux P-type ATPase, fungal-type [Exophiala aquamarina CBS 119918]	_	_	_	_
c103565_g1	hypothetical protein MYCFIDRAFT_81609 [Pseudocercospora fijiensis CIRAD86]	RecName: Full=Aldehyde dehydrogenase family 9 member A1 [Oryzias latipes]	_	_	PF00171.19|Aldedh|Aldehyde dehydrogenase family|m.447:31-402
c103566_g1	hypothetical protein EPH_0041760 [Eimeria praecox]	_	_	_	_
c103569_g1	hypothetical protein SEPMUDRAFT_150422 [Sphaerulina musiva SO2202]	_	_	_	_
c103583_g1	bromodomain protein [Marssonina brunnea f. sp. 'multigermtubi' MB_m1]	_	_	_	_
c103596_g1	PREDICTED: auxin-induced protein X15 [Malus domestica]	_	SAUR family protein	SAUR	PF02519.11|Auxin_inducible|Auxin responsive protein|m.455:21-87
c103599_g1	hypothetical protein CFIO01_02353 [Colletotrichum fioriniae PJ7]	_	_	_	_
c103607_g1	succinate-semialdehyde dehydrogenase [Phyllobacterium sp. UNC302MFCol5.2]	RecName: Full=Succinate-semialdehyde dehydrogenase [NADP(+)]	_	gabD	_
c103617_g1	_	_	_	_	_
c103617_g2	_	_	_	_	_
c103618_g1	unknown [Populus trichocarpa]	RecName: Full=Transcription factor MYB1R1; AltName: Full=Myb-related protein R1; Short=StMYB1R-1 [Solanum tuberosum]	SubName: Full=Putative uncharacterized protein (Chromosome chr1 scaffold_46, whole genome sh [...]	_	PF00249.28|Myb_DNA-binding|Myb-like DNA-binding domain|m.456:94-138
c103621_g1	hypothetical protein MBM_03842 [Marssonina brunnea f. sp. 'multigermtubi' MB_m1]	_	_	_	_
c103621_g2	hypothetical protein SS1G_06322 [Sclerotinia sclerotiorum 1980]	RecName: Full=Protein TED1; AltName: Full=Trafficking of EMP24/ERV25-dependent cargo disrupted protein 1 [Saccharomyces cerevisiae S288c]	_	_	_
c103625_g1	hypothetical protein EUGRSUZ_H03168 [Eucalyptus grandis]	RecName: Full=Pentatricopeptide repeat-containing protein At4g02750 [Arabidopsis thaliana]	_	_	_
c103670_g1	_	_	_	_	_
c103680_g1	2-nitropropane dioxygenase [Novosphingobium pentaromativorans]	RecName: Full=Probable nitronate monooxygenase; AltName: Full=Nitroalkane oxidase [Staphylococcus aureus subsp. aureus MRSA252]	oxidoreductase, 2-nitropropane dioxygenase family protein	_	PF03060.12|NMO|Nitronate monooxygenase|m.462:46-200;PF01070.15|FMN_dh|FMN-dependent dehydrogenase|m.462:85-179
c103689_g2	hypothetical protein MYCFIDRAFT_215620 [Pseudocercospora fijiensis CIRAD86]	_	_	_	_
c103699_g1	ATPase AAA [Nitratireductor Fis family GAF modulated sigma54 specific transcriptional regulator [Nitratireductor indicus C115]	RecName: Full=Acetoin catabolism regulatory protein [Ralstonia eutropha H16]	_	_	_
c103701_g1	hypothetical protein M569_02728 [Genlisea aurea]	RecName: Full=SPX domain-containing membrane protein At4g11810 [Arabidopsis thaliana]	_	_	_
c103708_g1	_	_	_	_	_
c103712_g2	hypothetical protein [Mesorhizobium sp. LSJC264A00]	_	_	_	PF13148.3|DUF3987|Protein of unknown function (DUF3987)|m.465:97-177
c103718_g1	PREDICTED: probably inactive leucine-rich repeat receptor-like protein kinase At5g48380-like [Fragaria vesca subsp. vesca]	RecName: Full=Putative protein TPRXL	_	_	PF13855.3|LRR_8|Leucine rich repeat|m.469:77-134
c10371_g1	_	_	_	_	_
c103725_g1	hypothetical protein A1O9_01234 [Exophiala aquamarina CBS 119918]	RecName: Full=Eukaryotic translation initiation factor 3 subunit J; Short=eIF3j; AltName: Full=Eukaryotic translation initiation factor 3 30 kDa subunit; Short=eI	_	EIF3J	_
c103727_g1	hypothetical protein TRIVIDRAFT_228566 [Trichoderma virens Gv29-8]	_	_	_	_
c103735_g1	PREDICTED: ADP-ribosylation factor 1-like [Cucumis sativus]	RecName: Full=ADP-ribosylation factor 2 [Oryza sativa Japonica Group]	_	ARF1	_
c103737_g1	dihydrouridine synthase family protein, putative [Byssochlamys spectabilis No. 5]	_	_	DUS1	_
c103744_g1	DEAD-domain-containing protein [Coccomyxa subellipsoidea C-169]	RecName: Full=DEAD-box ATP-dependent RNA helicase 29; Short=RNAH	_	DDX54, DBP10	PF00271.28|Helicase_C|Helicase conserved C-terminal domain|m.472:32-115
c103745_g1	_	_	_	_	_
c103752_g1	_	_	_	_	_
c103757_g1	_	_	_	_	_
c103759_g1	hypothetical protein SEPMUDRAFT_148154 [Sphaerulina musiva SO2202]	_	_	_	_
c103766_g1	predicted protein [Laccaria bicolor S238N-H82]	_	_	_	_
c103767_g1	hypothetical protein SBOR_6241 [Sclerotinia borealis F-4157]	_	_	_	PF03169.12|OPT|OPT oligopeptide transporter protein|m.476:2-108
c103768_g1	_	_	_	_	_
c103769_g1	NAD(P)-binding protein [Coccomyxa subellipsoidea C-169]	_	_	_	_
c103770_g2	_	_	_	_	_
c103771_g1	succinate dehydrogenase [Coccomyxa subellipsoidea C-169]	RecName: Full=Succinate dehydrogenase [ubiquinone]	_	SDHA, SDH1	_
c103776_g1	hypothetical protein MYCFIDRAFT_114530, partial [Pseudocercospora fijiensis CIRAD86]	RecName: Full=Transcription elongation factor SPT5; AltName: Full=Chromatin elongation factor SPT5 [Fusarium graminearum PH-1]	_	SUPT5H, SPT5	_
c103777_g1	S-locus lectin protein kinase family protein isoform 1 [Theobroma cacao]	_	_	_	_
c103783_g2	LysR family transcriptional regulator [Klebsiella oxytoca]	RecName: Full=HTH-type transcriptional regulator XapR; AltName: Full=Xanthosine operon regulatory protein [Escherichia coli K-12]	_	_	PF00126.24|HTH_1|Bacterial regulatory helix-turn-helix protein, lysR family|m.478:5-63
c103819_g1	hypothetical protein BC1G_11447 [Botrytis cinerea B05.10]	_	_	TFIIE2, GTF2E2, TFA2	_
c103825_g1	_	_	_	_	_
c103840_g1	_	_	_	_	_
c103842_g1	PREDICTED: probable ubiquitin-conjugating enzyme E2 7-like [Vicugna pacos]	RecName: Full=Probable ubiquitin-conjugating enzyme E2 7; AltName: Full=Ubiquitin carrier protein 7; AltName: Full=Ubiquitin-protein ligase 7 [Caenorhabditis elegans]	annotation not avaliable	UBE2G1, UBC7	_
c103843_g1	hypothetical protein SEPMUDRAFT_147149 [Sphaerulina musiva SO2202]	_	_	_	_
c103845_g1	hypothetical protein A1Q2_04460 [Trichosporon asahii var. asahii CBS 8904]	_	_	_	_
c10384_g1	_	_	_	_	_
c103854_g1	similar to chromatin remodeling complex subunit (Arp9) [Botrytis cinerea T4]	_	_	ARP9, SWP59	PF00022.16|Actin|Actin|m.483:30-123
c103855_g1	Ankyrin repeat-containing protein [Glarea lozoyensis ATCC 20868]	RecName: Full=Glycerophosphodiester phosphodiesterase GDE1	_	GDE1	_
c103859_g1	hypothetical protein MBM_07584 [Marssonina brunnea f. sp. 'multigermtubi' MB_m1]	_	_	_	_
c103875_g1	t-complex protein eta [Marssonina brunnea f. sp. 'multigermtubi' MB_m1]	RecName: Full=Probable T-complex protein 1 subunit eta; Short=TCP-1-eta; AltName: Full=CCT-eta [Schizosaccharomyces pombe 972h-]	_	CCT7	_
c103880_g1	_	_	_	_	_
c103882_g1	_	_	_	_	_
c103883_g1	peroxisomal catalase [Colletotrichum orbiculare MAFF 240422]	RecName: Full=Peroxisomal catalase [Candida albicans SC5314]	_	katE, CAT, catB, srpA	PF00199.16|Catalase|Catalase|m.486:1-205
c103883_g2	catalase [Coniosporium apollinis CBS 100218]	RecName: Full=Catalase T	_	katE, CAT, catB, srpA	PF06628.9|Catalase-rel|Catalase-related immune-responsive|m.487:60-100
c103890_g1	hypothetical protein MYCFIDRAFT_58460 [Pseudocercospora fijiensis CIRAD86]	RecName: Full=Mitochondrial division protein 1	_	MDV1, FIS2	PF00400.29|WD40|WD domain, G-beta repeat|m.488:19-55;PF00400.29|WD40|WD domain, G-beta repeat|m.488:59-95
c103896_g1	PREDICTED: protein translation factor SUI1 homolog [Phoenix dactylifera]	RecName: Full=Protein translation factor SUI1 homolog; AltName: Full=Protein GOS2; AltName: Full=Protein eIF1; AltName: Full=Translation initiation factor 1 [Oryza	Protein translation factor SUI1 homolog (Protein GOS2) (Translational initiation factor 1) ( [...]	EIF1, SUI1	PF01253.19|SUI1|Translation initiation factor SUI1|m.489:28-102
c103897_g1	_	_	_	_	_
c103900_g1	hypothetical protein SNOG_09326 [Phaeosphaeria nodorum SN15]	_	_	PAFAH	_
c103906_g1	hypothetical protein A1O3_09501 [Capronia epimyces CBS 606.96]	_	_	_	_
c103914_g1	PLC-like phosphodiesterase [Sphaerulina musiva SO2202]	_	_	_	_
c103916_g1	Activating enzyme of the ubiquitin-like protein [Glarea lozoyensis ATCC 20868]	RecName: Full=Uncharacterized protein C1A6.10 [Schizosaccharomyces pombe 972h-]	hypothetical protein	_	PF00899.18|ThiF|ThiF family|m.495:11-156
c103937_g1	_	_	_	_	_
c103940_g1	hypothetical protein FPSE_08336 [Fusarium pseudograminearum CS3096]	_	_	_	_
c103962_g1	hypothetical protein GLRG_04504 [Colletotrichum graminicola M1.001]	RecName: Full=14-3-3 protein homolog 2; Short=14-3-3-2	_	YWHAE	_
c103964_g1	hypothetical protein MYCFIDRAFT_87187 [Pseudocercospora fijiensis CIRAD86]	_	_	MOS2	PF09769.6|ApoO|Apolipoprotein O|m.499:2-99
c103973_g1	_	_	_	_	_
c103975_g1	hypothetical protein [Ideonella sp. B508-1]	_	_	_	_
c103977_g1	hypothetical protein MYCGRDRAFT_86183 [Zymoseptoria tritici IPO323]	_	_	TYR	PF00264.17|Tyrosinase|Common central domain of tyrosinase|m.502:7-53
c103978_g1	hypothetical protein HMPREF1541_04406 [Cyphellophora europaea CBS 101466]	_	_	_	PF00106.22|adh_short|short chain dehydrogenase|m.503:33-117
c103978_g2	hypothetical protein W97_04531 [Coniosporium apollinis CBS 100218]	RecName: Full=Uncharacterized oxidoreductase YqjQ [Bacillus subtilis subsp. subtilis str. 168]	_	_	PF00106.22|adh_short|short chain dehydrogenase|m.504:3-86;PF13561.3|adh_short_C2|Enoyl-(Acyl carrier protein) reductase|m.504:2-90
c103980_g1	sulfite reductase (NADPH) flavoprotein alpha-component [Exophiala dermatitidis NIH/UT8656]	RecName: Full=Probable sulfite reductase [NADPH]	_	cysJ	_
c103981_g1	beta-tubulin [Cercophora sulphurella]	RecName: Full=Tubulin beta-1 chain; AltName: Full=Beta-1-tubulin	_	TUBB	_
c104012_g1	Exonuclease, partial [Coccomyxa subellipsoidea C-169]	RecName: Full=RNA exonuclease 4; AltName: Full=Exonuclease XPMC2; AltName: Full=Prevents mitotic catastrophe 2 protein	_	REXO4, REX4	_
c104019_g1	PREDICTED: uncharacterized protein LOC103433722 isoform X1 [Malus domestica]	_	SubName: Full=Chromosome chr8 scaffold_88, whole genome shotgun sequence;	_	_
c104021_g1	_	_	_	_	_
c104027_g1	hypothetical protein DOTSEDRAFT_69055 [Dothistroma septosporum NZE10]	RecName: Full=Uncharacterized MFS-type transporter C409.08	_	_	_
c104028_g2	S-adenosyl-L-methionine-dependent methyltransferase [Glarea lozoyensis ATCC 20868]	_	_	_	_
c104039_g1	nascent polypeptide-associated complex subunit beta [Endocarpon pusillum]	RecName: Full=Nascent polypeptide-associated complex subunit beta; Short=NAC-beta; AltName: Full=Beta-NAC	Nascent polypeptide-associated complex subunit beta (NAC-beta)(Beta-NAC); Component of the n [...]	EGD1, BTF3	PF01849.15|NAC|NAC domain|m.508:36-91
c104040_g1	hypothetical protein A1O7_03416 [Cladophialophora yegresii CBS 114405]	_	_	LETM1, MDM38	PF07766.10|LETM1|LETM1-like protein|m.509:1-36
c104041_g1	hypothetical protein CHLNCDRAFT_10776, partial [Chlorella variabilis]	RecName: Full=26S proteasome non-ATPase regulatory subunit 7 homolog B; AltName: Full=26S proteasome regulatory subunit RPN8b; Short=AtRPN8b; AltName: Full=Protein	_	PSMD7, RPN8	PF13012.3|MitMem_reg|Maintenance of mitochondrial structure and function|m.512:34-127
c104046_g1	adenine nucleotide translocator [Physarum polycephalum]	RecName: Full=ADP,ATP carrier protein 3, mitochondrial; AltName: Full=ADP/ATP translocase 3; AltName: Full=Adenine nucleotide translocator 3; Short=ANT 3; Flags: Pr	_	SLC25A4S, ANT	PF00153.24|Mito_carr|Mitochondrial carrier protein|m.513:3-67;PF00153.24|Mito_carr|Mitochondrial carrier protein|m.513:77-109
c104047_g1	_	_	_	_	_
c104051_g1	PREDICTED: putative E3 ubiquitin-protein ligase XBAT35-like [Cucumis sativus]	RecName: Full=Putative E3 ubiquitin-protein ligase XBAT35; AltName: Full=Ankyrin repeat domain and RING finger-containing protein XBAT35; AltName: Full=Protein XB3	hypothetical protein	_	_
c104061_g1	_	_	_	_	_
c10406_g1	hypothetical protein PLEOSDRAFT_1071507 [Pleurotus ostreatus PC15]	RecName: Full=Programmed cell death protein 6; AltName: Full=ALG-257; AltName: Full=PMP41; AltName: Full=Probable calcium-binding protein ALG-2 [Mus musculus]	_	_	_
c104078_g1	_	_	_	_	_
c10407_g1	PREDICTED: serine/threonine-protein kinase HT1 [Vitis vinifera]	RecName: Full=Serine/threonine-protein kinase HT1; AltName: Full=High leaf temperature protein 1 [Arabidopsis thaliana]	SubName: Full=Putative uncharacterized protein (Chromosome chr17 scaffold_12, whole genome s [...]	_	PF07714.14|Pkinase_Tyr|Protein tyrosine kinase|m.514:30-286;PF00069.22|Pkinase|Protein kinase domain|m.514:31-284
c104088_g1	_	_	_	_	_
c104091_g1	NAD(P)-binding protein [Aspergillus ruber CBS 135680]	_	_	_	_
c104100_g1	phage tail tape measure protein [Peptoclostridium difficile]	_	_	_	_
c104100_g2	phage tail tape measure protein [Peptoclostridium difficile]	_	phage protein	_	PF10145.6|PhageMin_Tail|Phage-related minor tail protein|m.518:73-265
c104101_g1	predicted protein [Hordeum vulgare subsp. vulgare]	RecName: Full=Protein kinase G11A	annotation not avaliable	_	_
c104101_g2	PREDICTED: protein kinase G11A-like [Vitis vinifera]	RecName: Full=Protein kinase G11A	_	E2.7.11.-	_
c104102_g1	_	_	_	_	_
c104107_g1	_	_	_	_	_
c104107_g2	_	_	_	_	_
c104112_g1	hypothetical protein [Azospirillum brasilense]	_	_	_	_
c104123_g2	small nuclear ribonucleoprotein E [Exophiala dermatitidis NIH/UT8656]	RecName: Full=Small nuclear ribonucleoprotein E; Short=snRNP-E; AltName: Full=Sm protein E; Short=Sm-E; Short=SmE [Schizosaccharomyces pombe 972h-]	Small nuclear ribonucleoprotein SmE, putative	SNRPE, SME	_
c104133_g1	putative DnaJ protein like protein xdj1 [Glarea lozoyensis 74030]	RecName: Full=DnaJ protein homolog xdj1; Flags: Precursor [Schizosaccharomyces pombe 972h-]	hypothetical protein	DNAJA2	PF01556.15|DnaJ_C|DnaJ C terminal domain|m.526:50-270;PF00684.16|DnaJ_CXXCXGXG|DnaJ central domain|m.526:74-140
c104144_g1	_	_	_	_	_
c104147_g1	indoleamine 2,3-dioxygenase family protein [Sphaerulina musiva SO2202]	_	_	INDO	_
c104148_g1	peptidyl-prolyl cis-trans isomerase, mitochondrial precursor [Neurospora crassa OR74A]	RecName: Full=Peptidyl-prolyl cis-trans isomerase, mitochondrial; Short=PPIase; AltName: Full=Cyclophilin; Short=CPH; AltName: Full=Cyclosporin A-binding protein; Alt	_	E5.2.1.8	_
c104153_g1	hypothetical protein SS1G_12771 [Sclerotinia sclerotiorum 1980]	_	_	_	_
c104154_g1	_	_	_	_	_
c104157_g1	hypothetical protein MIMGU_mgv1a002062mg [Erythranthe guttata]	_	_	_	_
c104164_g1	_	_	_	_	_
c104174_g1	hypothetical protein MYCFIDRAFT_213085 [Pseudocercospora fijiensis CIRAD86]	_	_	SARNP, CIP29, THO1	_
c104176_g1	26S proteasome non-ATPase regulatory subunit 8 [Culex quinquefasciatus]	RecName: Full=26S proteasome non-ATPase regulatory subunit 8; AltName: Full=26S proteasome regulatory subunit RPN12; AltName: Full=26S proteasome regulatory subun	_	PSMD8, RPN12	_
c104179_g1	ferredoxin--NADP reductase [Microcystis aeruginosa]	RecName: Full=Ferredoxin--NADP reductase; Short=FNR [Synechocystis sp. PCC 6803 substr. Kazusa]	_	petH	PF01383.18|CpcD|CpcD/allophycocyanin linker domain|m.533:16-73
c10417_g1	serine protease 2 [Pyrenopeziza brassicae]	RecName: Full=Subtilisin-like protease CPC735_031240; Flags: Precursor [Coccidioides posadasii C735 delta SOWgp]	_	E3.4.21.48	PF05922.13|Inhibitor_I9|Peptidase inhibitor I9|m.534:1-41
c104183_g1	hypothetical protein [Sphingomonas melonis]	_	_	traC	_
c10418_g1	_	_	_	_	_
c104190_g1	unnamed protein product [Coffea canephora]	_	_	_	_
c104193_g1	_	_	_	_	_
c104207_g1	_	_	_	_	_
c104211_g1	hypothetical protein BofuT4_P120300.1 [Botrytis cinerea T4]	_	hypothetical protein	_	PF13881.3|Rad60-SLD_2|Ubiquitin-2 like Rad60 SUMO-like|m.539:173-252
c104218_g1	hypothetical protein H072_1799 [Dactylellina haptotyla CBS 200.50]	_	_	_	_
c104226_g1	aspartate kinase [Sediminibacterium sp. OR43]	RecName: Full=Lysine-sensitive aspartokinase 3; AltName: Full=Aspartate kinase III; Short=AKIII; AltName: Full=Lysine-sensitive aspartokinase III [Escherichia coli K-1	_	lysC	PF00696.25|AA_kinase|Amino acid kinase family|m.540:5-209
c104226_g2	_	_	_	_	_
c104242_g1	DNA mismatch repair protein MutS [Methylibium petroleiphilum]	RecName: Full=DNA mismatch repair protein MutS [Methylibium petroleiphilum PM1]	_	mutS	PF05192.15|MutS_III|MutS domain III|m.541:122-220;PF05188.14|MutS_II|MutS domain II|m.541:3-104
c104253_g1	hypothetical protein NX02_04880 [Sphingomonas sanxanigenens DSM 19645 = NX02]	_	_	aspB	_
c104265_g1	_	_	_	_	_
c104271_g1	PREDICTED: mitochondrial inner membrane protease subunit 1 [Prunus mume]	_	hypothetical protein	_	_
c104277_g1	Clp protease proteolytic subunit ClpP [Xenorhabdus bovienii]	RecName: Full=ATP-dependent Clp protease proteolytic subunit; AltName: Full=Endopeptidase Clp [Actinobacillus pleuropneumoniae serovar 7 str. AP76]	ATP-dependent Clp protease proteolytic subunit; Cleaves peptides in various proteins in a pr [...]	clpP, CLPP	PF00574.20|CLP_protease|Clp protease|m.547:17-151
c104278_g1	_	_	_	_	_
c104279_g1	hypothetical protein A1O1_00072 [Capronia coronata CBS 617.96]	_	_	_	_
c10427_g1	_	_	_	_	_
c104301_g1	hypothetical protein MYCFIDRAFT_217024 [Pseudocercospora fijiensis CIRAD86]	_	_	_	_
c104303_g1	hemolysin secretion protein D [Ochrobactrum sp. UNC390CL2Tsu3S39]	_	_	ABC.MR.TX	_
c104306_g1	PREDICTED: transcription factor bHLH111 [Vitis vinifera]	RecName: Full=Transcription factor bHLH111; AltName: Full=Basic helix-loop-helix protein 111; Short=AtbHLH111; Short=bHLH 111; AltName: Full=Transcription factor E	hypothetical protein	_	_
c104311_g1	hypothetical protein HMPREF1541_00718 [Cyphellophora europaea CBS 101466]	RecName: Full=Metal tolerance protein 9; Short=AtMTP9 [Arabidopsis thaliana]	_	_	_
c104320_g1	_	_	_	_	_
c10432_g1	_	_	_	_	_
c104353_g1	hypothetical protein MYCFIDRAFT_149244 [Pseudocercospora fijiensis CIRAD86]	RecName: Full=Peroxisomal hydratase-dehydrogenase-epimerase; Short=HDE; AltName: Full=Multifunctional beta-oxidation protein; Short=MFP; Includes: RecName: Full=2-en	hypothetical protein	_	PF01575.16|MaoC_dehydratas|MaoC like domain|m.554:196-291;PF13452.3|MaoC_dehydrat_N|N-terminal half of MaoC dehydratase|m.554:28-166
c10436_g1	hypothetical protein MYCFIDRAFT_75527 [Pseudocercospora fijiensis CIRAD86]	RecName: Full=Mitochondrial thiamine pyrophosphate carrier 1	Mitochondrial thiamine pyrophosphate carrier 1 ; Mitochondrial transporter that mediates upt [...]	SLC25A19, DNC, TPC1	PF00153.24|Mito_carr|Mitochondrial carrier protein|m.556:16-110;PF00153.24|Mito_carr|Mitochondrial carrier protein|m.556:124-203;PF00153.24|Mito_carr|Mitochondrial carrier protein|m.556:217-251
c104371_g1	SHMT-domain-containing protein [Coccomyxa subellipsoidea C-169]	RecName: Full=Putative serine hydroxymethyltransferase, mitochondrial; Short=SHMT; AltName: Full=Carnitine biosynthesis protein 2; AltName: Full=Glycine hydroxymet	_	glyA, SHMT	_
c104379_g1	hypothetical protein HMPREF1541_09740 [Cyphellophora europaea CBS 101466]	_	_	_	_
c104384_g1	hypothetical protein HMPREF1541_02597 [Cyphellophora europaea CBS 101466]	_	_	_	_
c10438_g1	hypothetical protein HMPREF1120_06965 [Exophiala dermatitidis NIH/UT8656]	_	_	_	_
c104408_g1	PREDICTED: pentatricopeptide repeat-containing protein At1g08070-like [Vitis vinifera]	RecName: Full=Pentatricopeptide repeat-containing protein At1g08070 [Arabidopsis thaliana]	SubName: Full=Chromosome undetermined scaffold_131, whole genome shotgun sequence;	_	PF13041.3|PPR_2|PPR repeat family|m.559:109-156;PF13041.3|PPR_2|PPR repeat family|m.559:211-257;PF01535.17|PPR|PPR repeat|m.559:11-40;PF01535.17|PPR|PPR repeat|m.559:84-110;PF01535.17|PPR|PPR repeat|m.559:112-142;PF01535.17|PPR|PPR repeat|m.559:185-211;PF01535.17|PPR|PPR repeat|m.559:213-243;PF01535.17|PPR|PPR repeat|m.559:248-275;PF01535.17|PPR|PPR repeat|m.559:285-309;PF12854.4|PPR_1|PPR repeat…
c104412_g1	_	_	_	_	_
c104421_g1	_	_	_	_	_
c104423_g1	unnamed protein product [Coffea canephora]	_	_	_	_
c104427_g1	glycine-rich protein, partial [Zippelia begoniifolia]	_	_	_	_
c104460_g1	predicted protein [Hordeum vulgare subsp. vulgare]	RecName: Full=60S ribosomal protein L24 [Gillichthys mirabilis]	_	RP-L24e, RPL24	_
c104465_g1	hypothetical protein EPUS_04590 [Endocarpon pusillum Z07020]	_	_	_	_
c104487_g1	cold-shock protein [Sinorhizobium fredii]	RecName: Full=Probable cold shock protein y4cH [Sinorhizobium fredii NGR234]	cold shock protein	cspA	_
c104488_g1	PREDICTED: uncharacterized protein LOC101248883 [Solanum lycopersicum]	_	_	_	_
c104490_g1	hypothetical protein A1O5_01242 [Cladophialophora psammophila CBS 110553]	RecName: Full=Putative transcription factor kapC	_	_	_
c104500_g1	hypothetical protein MYCFIDRAFT_88444 [Pseudocercospora fijiensis CIRAD86]	_	_	_	_
c104506_g2	hypothetical protein Ao3042_07351 [Aspergillus oryzae 3.042]	RecName: Full=Protein rds1 [Schizosaccharomyces pombe 972h-]	_	_	_
c104520_g1	hypothetical protein A1O7_08374 [Cladophialophora yegresii CBS 114405]	_	_	_	_
c104527_g1	hypothetical protein MYCFIDRAFT_215597 [Pseudocercospora fijiensis CIRAD86]	_	_	_	_
c104531_g1	hypothetical protein MYCFIDRAFT_63254 [Pseudocercospora fijiensis CIRAD86]	RecName: Full=Aryl-alcohol dehydrogenase; AltName: Full=Benzyl alcohol dehydrogenase; Short=BADH [Pseudomonas putida]	_	_	PF00107.23|ADH_zinc_N|Zinc-binding dehydrogenase|m.565:184-283;PF08240.9|ADH_N|Alcohol dehydrogenase GroES-like domain|m.565:9-95
c104577_g1	_	_	_	_	_
c104580_g1	DNA repair protein rhp54 [Cladophialophora yegresii CBS 114405]	RecName: Full=DNA repair protein rhp54; AltName: Full=RAD54 homolog 1 [Schizosaccharomyces pombe 972h-]	_	RAD54L, RAD54	_
c104586_g1	hypothetical protein VITISV_031407 [Vitis vinifera]	_	_	_	_
c10458_g1	PREDICTED: BRCT domain-containing protein At4g02110-like [Glycine max]	RecName: Full=BRCT domain-containing protein At4g02110 [Arabidopsis thaliana]	hypothetical protein	TOPBP1	PF00628.26|PHD|PHD-finger|m.568:142-194
c104597_g1	_	_	_	_	_
c104619_g1	hypothetical protein COCSUDRAFT_31081 [Coccomyxa subellipsoidea C-169]	RecName: Full=Lipoamide acyltransferase component of branched-chain alpha-keto acid dehydrogenase complex; AltName: Full=Branched-chain alpha-keto acid dehydrogenase	hypothetical protein	DLAT, aceF, pdhC	_
c104623_g1	hypothetical protein [Podospora anserina S mat+]	RecName: Full=Ras-like protein 1; Flags: Precursor	_	KRAS, KRAS2	_
c104629_g1	DHA14-like major facilitator [Marssonina brunnea f. sp. 'multigermtubi' MB_m1]	RecName: Full=Putative HC-toxin efflux carrier TOXA	hypothetical protein	_	_
c10462_g1	hypothetical protein A1O9_00237 [Exophiala aquamarina CBS 119918]	_	_	_	_
c104636_g1	hypothetical protein MYCFIDRAFT_114530, partial [Pseudocercospora fijiensis CIRAD86]	RecName: Full=Transcription elongation factor spt5; AltName: Full=Chromatin elongation factor spt5	_	SUPT5H, SPT5	PF11942.5|Spt5_N|Spt5 transcription elongation factor, acidic N-terminal|m.570:2-94
c104637_g1	hypothetical protein MYCFIDRAFT_53922 [Pseudocercospora fijiensis CIRAD86]	_	_	_	_
c104638_g1	PREDICTED: uncharacterized protein LOC103705775 [Phoenix dactylifera]	_	SubName: Full=Chromosome chr11 scaffold_13, whole genome shotgun sequence;	_	PF06596.8|PsbX|Photosystem II reaction centre X protein (PsbX)|m.574:89-125
c104640_g1	Plasma membrane ATPase (Proton pump) [Metarhizium anisopliae ARSEF 23]	RecName: Full=Plasma membrane ATPase; AltName: Full=Proton pump	_	E3.6.3.6	_
c104642_g2	glutamyl-tRNA amidotransferase subunit A [Herbaspirillum sp. CF444]	RecName: Full=Glutamyl-tRNA(Gln) amidotransferase subunit A; Short=Glu-ADT subunit A [Janthinobacterium sp. Marseille]	_	gatA, QRSL1	PF01425.18|Amidase|Amidase|m.575:2-141
c10465_g1	hypothetical protein SERLADRAFT_474134 [Serpula lacrymans var. lacrymans S7.9]	RecName: Full=Pyridoxal biosynthesis protein PDX1.3; Short=AtPDX1.3; Short=AtPDX1;1 [Arabidopsis thaliana]	_	pdxS, pdx1	_
c104663_g1	PREDICTED: putative ribonuclease H protein At1g65750 [Malus domestica]	_	_	_	PF13966.3|zf-RVT|zinc-binding in reverse transcriptase|m.577:2-43
c104663_g2	_	_	_	_	PF13456.3|RVT_3|Reverse transcriptase-like|m.578:8-125
c104674_g1	hypothetical protein A1O7_04484 [Cladophialophora yegresii CBS 114405]	_	_	_	PF14558.3|TRP_N|ML-like domain|m.579:14-96
c104674_g2	hypothetical protein A1O7_04484 [Cladophialophora yegresii CBS 114405]	RecName: Full=Flavin carrier protein 2; AltName: Full=FAD transporter 2; AltName: Full=TRP-like ion channel FLC2; Flags: Precursor [Saccharomyces cerevisiae S288c]	_	_	PF06011.9|TRP|Transient receptor potential (TRP) ion channel|m.581:18-103
c104675_g1	_	_	_	_	_
c104677_g1	murein transglycosylase [Cladophialophora psammophila CBS 110553]	RecName: Full=Probable beta-glucosidase btgE; AltName: Full=Beta-D-glucoside glucohydrolase btgE; AltName: Full=Cellobiase btgE; AltName: Full=Gentiobiase btgE; Fl	_	_	_
c10467_g1	hypothetical protein CH063_05682 [Colletotrichum higginsianum]	_	_	_	_
c104684_g1	DHHC zinc finger membrane protein [Marssonina brunnea f. sp. 'multigermtubi' MB_m1]	RecName: Full=Palmitoyltransferase pfa4; AltName: Full=Protein fatty acyltransferase 4	_	ZDHHC	_
c10468_g1	hypothetical protein [Salmonella enterica]	_	_	_	_
c104698_g1	molecular chaperone Hsp90-2 [Nicotiana benthamiana]	RecName: Full=Heat shock cognate protein 80 [Solanum lycopersicum]	_	htpG, HSP90A	_
c10469_g1	_	_	_	_	_
c10470_g1	3'(2'),5'-bisphosphate nucleotidase [Capronia coronata CBS 617.96]	RecName: Full=3'(2'),5'-bisphosphate nucleotidase; AltName: Full=3'(2'),5-bisphosphonucleoside 3'(2')-phosphohydrolase; AltName: Full=DPNPase	_	cysQ, MET22, BPNT1	_
c104711_g1	glycosyl transferase family 2 [Phyllobacterium sp. UNC302MFCol5.2]	_	_	_	_
c10472_g1	_	_	_	_	_
c10472_g2	_	_	_	_	_
c104732_g1	hypothetical protein SBOR_6457 [Sclerotinia borealis F-4157]	_	_	_	_
c104732_g2	_	_	_	_	_
c104753_g1	aldose 1-epimerase [Burkholderia sp. YI23]	_	_	galM, GALM	_
c104770_g1	_	_	_	_	_
c104770_g2	_	_	_	_	_
c104777_g1	phosphoesterase [Enhydrobacter Ser/Thr phosphatase family protein [Enhydrobacter aerosaccus SK60]	_	_	_	_
c10477_g1	hypothetical protein [Methylobacterium extorquens]	_	_	_	_
c104793_g1	iron transporter FeoB [Peptoclostridium difficile]	RecName: Full=Ferrous iron transport protein B [Staphylococcus aureus subsp. aureus N315]	_	feoB	_
c104795_g1	_	_	_	_	_
c104797_g1	General substrate transporter [Penicillium roqueforti FM164]	_	_	MAL	_
c104800_g1	hypothetical protein BC1G_03016 [Botrytis cinerea B05.10]	_	_	_	_
c10480_g1	hypothetical protein [Salmonella enterica subsp. enterica serovar Typhimurium]	_	_	_	_
c104811_g1	hypothetical protein EPUS_05995 [Endocarpon pusillum Z07020]	RecName: Full=Uncharacterized oxidoreductase C26F1.07 [Schizosaccharomyces pombe 972h-]	_	AKR1A1, adh	PF00248.18|Aldo_ket_red|Aldo/keto reductase family|m.587:9-84
c104811_g2	alcohol dehydrogenase (NADP+) [Exophiala dermatitidis NIH/UT8656]	RecName: Full=Glycerol dehydrogenase (NADP(+)) [Trichoderma reesei]	_	AKR1A1, adh	PF00248.18|Aldo_ket_red|Aldo/keto reductase family|m.588:22-116
c10483_g1	Actin-like ATPase [Glarea lozoyensis ATCC 20868]	RecName: Full=Glycerol kinase; Short=Glycerokinase; AltName: Full=ATP:glycerol 3-phosphotransferase; AltName: Full=Protein GLYCEROL INSENSITIVE 1; AltName: Full=Pro	_	glpK, GK	_
c104841_g1	_	_	_	_	_
c104853_g1	hypothetical protein [Blastomonas sp. CACIA14H2]	_	_	_	PF00672.22|HAMP|HAMP domain|m.590:188-252
c104857_g1	_	_	_	_	_
c104867_g1	_	_	_	_	_
c10486_g1	Actin-like ATPase [Glarea lozoyensis ATCC 20868]	RecName: Full=Probable acetate kinase; AltName: Full=Acetokinase [Chaetomium globosum CBS 148.51]	_	ackA	_
c10486_g2	Actin-like ATPase [Glarea lozoyensis ATCC 20868]	RecName: Full=Probable acetate kinase; AltName: Full=Acetokinase [Chaetomium globosum CBS 148.51]	_	ackA	PF00871.14|Acetate_kinase|Acetokinase family|m.592:1-139
c104887_g1	unnamed protein product [Coffea canephora]	RecName: Full=Thioredoxin H9; Short=AtTrxh9; AltName: Full=Thioredoxin 9; Short=AtTRX9 [Arabidopsis thaliana]	annotation not avaliable	trxA	PF00085.17|Thioredoxin|Thioredoxin|m.594:28-127
c1048_g1	hypothetical protein BAUCODRAFT_78129 [Baudoinia compniacensis UAMH 10762]	_	_	_	_
c104904_g1	_	_	_	_	_
c104908_g1	acyl-CoA dehydrogenase [Mesorhizobium alhagi]	_	_	ACADM, acd	PF00441.21|Acyl-CoA_dh_1|Acyl-CoA dehydrogenase, C-terminal domain|m.597:5-101;PF08028.8|Acyl-CoA_dh_2|Acyl-CoA dehydrogenase, C-terminal domain|m.597:21-102
c104912_g1	ADP-ribosylation factor 1 [Dictyostelium purpureum]	RecName: Full=ADP-ribosylation factor 1 [Dictyostelium discoideum]	ADP-ribosylation factor; GTP-binding protein that functions as an allosteric activator of th [...]	ARF1	_
c10491_g1	hypothetical protein MYCFIDRAFT_156381 [Pseudocercospora fijiensis CIRAD86]	RecName: Full=Aflatoxin B1 aldehyde reductase member 2; AltName: Full=Succinic semialdehyde reductase; Short=SSA reductase [Mus musculus]	annotation not available	AKR7	PF00248.18|Aldo_ket_red|Aldo/keto reductase family|m.599:3-232
c104933_g1	hypothetical protein SEPMUDRAFT_146921 [Sphaerulina musiva SO2202]	_	_	_	_
c104950_g1	hypothetical protein CHLNCDRAFT_59606 [Chlorella variabilis]	RecName: Full=40S ribosomal protein S4-A [Schizosaccharomyces pombe 972h-]	ribosomal protein S4, component of cytosolic 80S ribosome and 40S small subunit	RP-S4e, RPS4	PF00900.17|Ribosomal_S4e|Ribosomal family S4e|m.601:78-152;PF08071.9|RS4NT|RS4NT (NUC023) domain|m.601:1-22;PF01479.22|S4|S4 domain|m.601:31-73
c104956_g1	_	_	_	_	_
c104960_g1	unnamed protein product [Coffea canephora]	_	SubName: Full=Chromosome chr1 scaffold_5, whole genome shotgun sequence;	_	PF08718.8|GLTP|Glycolipid transfer protein (GLTP)|m.603:80-215
c104979_g1	_	_	_	_	_
c104981_g1	predicted protein [Physcomitrella patens]	RecName: Full=Probable hydroxyacylglutathione hydrolase 2, chloroplast; AltName: Full=Glyoxalase 2-4; AltName: Full=Glyoxalase II; Short=Glx II; Flags: Precursor [	_	E3.1.2.6, gloB	_
c104983_g1	_	_	_	_	_
c104983_g2	_	_	_	_	_
c104994_g1	hypothetical protein SEPMUDRAFT_151786 [Sphaerulina musiva SO2202]	_	_	FBXO9	_
c1049_g1	hypothetical protein SBOR_8955 [Sclerotinia borealis F-4157]	RecName: Full=CDP-diacylglycerol--serine O-phosphatidyltransferase; AltName: Full=Phosphatidylserine synthase	hypothetical protein	CHO1, pssA	PF01066.18|CDP-OH_P_transf|CDP-alcohol phosphatidyltransferase|m.606:72-144
c105032_g1	_	_	_	_	_
c105034_g1	hypothetical protein COCSUDRAFT_22213 [Coccomyxa subellipsoidea C-169]	RecName: Full=ATP-dependent zinc metalloprotease FTSH 2, chloroplastic; Short=OsFTSH2; Flags: Precursor [Oryza sativa Japonica Group]	membrane AAA-metalloprotease (EC:3.4.24.-)	ftsH, hflB	_
c105037_g1	hypothetical protein MYCFIDRAFT_156006 [Pseudocercospora fijiensis CIRAD86]	RecName: Full=Probable 26S protease subunit rpt4 [Schizosaccharomyces pombe 972h-]	_	PSMC6, RPT4	_
c105038_g1	hypothetical protein MYCFIDRAFT_186136 [Pseudocercospora fijiensis CIRAD86]	RecName: Full=Autophagy-related protein 27; Flags: Precursor [Yarrowia lipolytica CLIB122]	_	_	PF09451.7|ATG27|Autophagy-related protein 27|m.608:10-332
c10503_g1	dnaK-type molecular chaperone BiP [Marssonina brunnea f. sp. 'multigermtubi' MB_m1]	RecName: Full=78 kDa glucose-regulated protein homolog; Short=GRP-78; AltName: Full=Immunoglobulin heavy chain-binding protein homolog; Short=BiP; Flags: Precursor	_	HSPA5, BIP	_
c10503_g2	Actin-like ATPase [Glarea lozoyensis ATCC 20868]	RecName: Full=78 kDa glucose-regulated protein homolog; Short=GRP-78; AltName: Full=Immunoglobulin heavy chain-binding protein homolog; Short=BiP; Flags: Precursor	_	HSPA5, BIP	_
c105046_g1	hypothetical protein JCGZ_14828 [Jatropha curcas]	_	hypothetical protein	_	_
c105047_g1	hypothetical protein CHLNCDRAFT_133472 [Chlorella variabilis]	RecName: Full=Mitochondrial substrate carrier family protein G; AltName: Full=Solute carrier family 25 member 20 homolog A [Dictyostelium discoideum]	mitochondrial carrier protein	SLC25A20_29, CACT, CACL, CRC1	PF00153.24|Mito_carr|Mitochondrial carrier protein|m.611:1-83;PF00153.24|Mito_carr|Mitochondrial carrier protein|m.611:99-161
c105053_g1	_	_	_	_	_
c105054_g2	_	_	_	_	_
c105055_g1	rRNA-processing protein-like protein [Acremonium chrysogenum ATCC 11550]	RecName: Full=rRNA-processing protein fcf1 [Schizosaccharomyces pombe 972h-]	_	UTP24, FCF1	_
c105060_g1	_	_	_	_	_
c105064_g1	fimbrin [Exophiala dermatitidis NIH/UT8656]	RecName: Full=Fimbrin; AltName: Full=ABP67 [Saccharomyces cerevisiae S288c]	_	PLS1	PF00307.28|CH|Calponin homology (CH) domain|m.613:2-102;PF00307.28|CH|Calponin homology (CH) domain|m.613:125-199
c105073_g2	_	_	_	_	_
c105074_g1	ribosomal protein L27 component of cytosolic 80S ribosome and 60S large subunit [Coccomyxa subellipsoidea C-169]	RecName: Full=60S ribosomal protein L27	ribosomal protein L27, component of cytosolic 80S ribosome and 60S large subunit	RP-L27e, RPL27	_
c105082_g1	putative Inositol oxygenase 1 [Glarea lozoyensis 74030]	RecName: Full=Inositol oxygenase 4; AltName: Full=Myo-inositol oxygenase 4; Short=AtMIOX4; Short=MI oxygenase 4 [Arabidopsis thaliana]	_	MIOX	_
c105093_g1	hypothetical protein MYCFIDRAFT_204106 [Pseudocercospora fijiensis CIRAD86]	_	_	IQGAP2_3	PF03836.12|RasGAP_C|RasGAP C-terminus|m.614:1-103
c105111_g1	6-phospho-beta-glucosidase [Peptoclostridium difficile]	RecName: Full=Aryl-phospho-beta-D-glucosidase BglH; AltName: Full=6-phospho-beta-glucosidase [Bacillus subtilis subsp. subtilis str. 168]	_	E3.2.1.86B, bglA	PF00232.15|Glyco_hydro_1|Glycosyl hydrolase family 1|m.615:1-181
c105117_g1	_	_	_	_	_
c105123_g1	hypothetical protein SS1G_09020 [Sclerotinia sclerotiorum 1980]	RecName: Full=Probable 1,4-beta-D-glucan cellobiohydrolase B; AltName: Full=Beta-glucancellobiohydrolase B; AltName: Full=Exocellobiohydrolase B; AltName: Full=Exog	hypothetical protein	CBHA_B	PF00840.17|Glyco_hydro_7|Glycosyl hydrolase family 7|m.617:21-448
c105124_g1	ribosomal protein L10 [Sterkiella Ribosomal protein L10 [Oxytricha trifallax]	RecName: Full=60S ribosomal protein L10; AltName: Full=QM protein homolog [Caenorhabditis elegans]	_	RP-L10e, RPL10	_
c105125_g2	_	_	_	_	_
c105126_g1	fructose-1,6-bisphosphatase [Cladophialophora yegresii CBS 114405]	RecName: Full=Fructose-1,6-bisphosphatase; Short=FBPase; AltName: Full=D-fructose-1,6-bisphosphate 1-phosphohydrolase [Kluyveromyces lactis NRRL Y-1140]	_	FBP, fbp	_
c105132_g1	_	_	_	_	_
c105139_g1	hypothetical protein SBOR_3605 [Sclerotinia borealis F-4157]	RecName: Full=Disintegrin and metalloproteinase domain-containing protein B; Short=ADAM B; Flags: Precursor [Aspergillus fumigatus Af293]	hypothetical protein	_	PF13688.3|Reprolysin_5|Metallo-peptidase family M12|m.621:3-136;PF13574.3|Reprolysin_2|Metallo-peptidase family M12B Reprolysin-like|m.621:3-147;PF13583.3|Reprolysin_4|Metallo-peptidase family M12B Reprolysin-like|m.621:7-144;PF00200.20|Disintegrin|Disintegrin|m.621:177-253;PF13582.3|Reprolysin_3|Metallo-peptidase family M12B Reprolysin-like|m.621:33-91
c105139_g2	Metalloproteases (zincins), catalytic [Glarea lozoyensis ATCC 20868]	RecName: Full=Disintegrin and metalloproteinase domain-containing protein B; Short=ADAM B; Flags: Precursor [Arthroderma otae CBS 113480]	hypothetical protein	_	PF13688.3|Reprolysin_5|Metallo-peptidase family M12|m.624:278-335;PF13583.3|Reprolysin_4|Metallo-peptidase family M12B Reprolysin-like|m.624:278-328
c105146_g1	_	_	_	_	_
c10514_g1	_	_	_	_	_
c105162_g1	_	_	_	_	_
c105163_g1	_	_	_	_	_
c105165_g1	hypothetical protein [Beta vulgaris subsp. vulgaris]	_	_	_	PF13966.3|zf-RVT|zinc-binding in reverse transcriptase|m.627:367-434;PF00078.24|RVT_1|Reverse transcriptase (RNA-dependent DNA polymerase)|m.627:14-92
c10516_g1	hypothetical protein SBOR_4976 [Sclerotinia borealis F-4157]	_	_	UTP18	_
c105181_g1	hypothetical protein A1O9_06328 [Exophiala aquamarina CBS 119918]	RecName: Full=Protein vts1	_	_	_
c105181_g2	hypothetical protein EPUS_00368 [Endocarpon pusillum Z07020]	RecName: Full=Protein vts1	_	_	_
c105184_g1	_	_	_	_	_
c10519_g1	bax Inhibitor family protein [Aspergillus niger CBS 513.88]	_	_	_	_
c105204_g1	Atypical/BRD protein kinase [Cladophialophora yegresii CBS 114405]	_	_	_	PF17035.2|BET|Bromodomain extra-terminal - transcription regulation|m.633:86-117
c105204_g2	Atypical/BRD protein kinase [Cladophialophora yegresii CBS 114405]	RecName: Full=Bromodomain-containing factor 1 [Saccharomyces cerevisiae S288c]	_	BDF1	_
c105212_g1	PREDICTED: 40S ribosomal protein S15-like [Oryza brachyantha]	RecName: Full=40S ribosomal protein S15 [Oryza sativa Japonica Group]	_	RP-S15e, RPS15	_
c105215_g1	hypothetical protein SERLADRAFT_416470 [Serpula lacrymans var. lacrymans S7.9]	RecName: Full=Heat shock protein 60, mitochondrial; AltName: Full=Antigen HIS-62; Flags: Precursor	_	groEL, HSPD1	PF00118.21|Cpn60_TCP1|TCP-1/cpn60 chaperonin family|m.634:3-119
c105218_g1	_	_	_	_	_
c105224_g1	PREDICTED: uncharacterized protein LOC102589836 isoform X2 [Solanum tuberosum]	_	_	_	_
c105240_g1	Complex I intermediate-associated protein-like protein [Acremonium chrysogenum ATCC 11550]	_	_	_	_
c105241_g1	_	_	_	_	_
c105248_g1	hypothetical protein EUGRSUZ_H04551 [Eucalyptus grandis]	RecName: Full=60S ribosomal protein L18-3 [Arabidopsis thaliana]	SubName: Full=Chromosome chr14 scaffold_27, whole genome shotgun sequence;	K07575	PF17135.1|Ribosomal_L18|Ribosomal protein 60S L18 and 50S L18e|m.636:3-157;PF00828.16|Ribosomal_L27A|Ribosomal proteins 50S-L15, 50S-L18e, 60S-L27A|m.636:69-121
c105248_g2	PREDICTED: 60S ribosomal protein L18-2-like [Phoenix dactylifera]	RecName: Full=60S ribosomal protein L18	_	RP-L18e, RPL18	_
c105250_g1	_	_	_	_	_
c105252_g1	hypothetical protein MYCFIDRAFT_53160 [Pseudocercospora fijiensis CIRAD86]	RecName: Full=Glutathione reductase; Short=GR; Short=GRase [Neurospora crassa OR74A]	hypothetical protein	GSR, gor	PF07992.11|Pyr_redox_2|Pyridine nucleotide-disulphide oxidoreductase|m.639:2-316;PF00070.24|Pyr_redox|Pyridine nucleotide-disulphide oxidoreductase|m.639:163-240;PF13738.3|Pyr_redox_3|Pyridine nucleotide-disulphide oxidoreductase|m.639:120-299;PF13434.3|K_oxygenase|L-lysine 6-monooxygenase (NADPH-requiring)|m.639:109-201
c105255_g1	malate dehydrogenase [Zea mays]	RecName: Full=Malate dehydrogenase, cytoplasmic 1 [Arabidopsis thaliana]	_	MDH1	_
c105261_g1	cell division protein FtsX [Phyllobacterium sp. UNC302MFCol5.2]	_	cell division protein FTSX	ftsX	_
c105262_g1	_	_	_	_	_
c105265_g1	hypothetical protein MYCFIDRAFT_166678 [Pseudocercospora fijiensis CIRAD86]	_	_	_	_
c10526_g1	OPA3 domain protein [Marssonina brunnea f. sp. 'multigermtubi' MB_m1]	_	hypothetical protein	_	PF07047.9|OPA3|Optic atrophy 3 protein (OPA3)|m.645:10-76
c105271_g1	_	_	_	_	_
c105274_g1	Phosphoglycerate mutase-like protein [Glarea lozoyensis ATCC 20868]	_	_	_	_
c105275_g2	_	_	_	_	_
c105276_g1	hypothetical protein AUEXF2481DRAFT_2770 [Aureobasidium subglaciale EXF-2481]	RecName: Full=Aromatic peroxygenase; Short=AaP; Flags: Precursor	_	_	PF01328.14|Peroxidase_2|Peroxidase, family 2|m.648:33-119
c105304_g1	CPA1 family monovalent cation:H+ antiporter [Exophiala dermatitidis NIH/UT8656]	RecName: Full=Na(+)/H(+) antiporter [Saccharomyces cerevisiae S288c]	_	_	PF08619.7|Nha1_C|Alkali metal cation/H+ antiporter Nha1 C terminus|m.650:105-193;PF00999.18|Na_H_Exchanger|Sodium/hydrogen exchanger family|m.650:4-81
c105318_g1	hypothetical protein SBOR_5838 [Sclerotinia borealis F-4157]	_	_	_	_
c105321_g1	PREDICTED: 60S acidic ribosomal protein P0-like [Oryzias latipes]	RecName: Full=60S acidic ribosomal protein P0 [Glycine max]	_	RP-LP0, RPLP0	_
c105322_g1	5'-methylthioadenosine phosphorylase [Sphingomonas sp. S17]	RecName: Full=S-methyl-5'-thioadenosine phosphorylase; AltName: Full=5'-methylthioadenosine phosphorylase; Short=MTA phosphorylase; Short=MTAP [Bradyrhizobium diazo	_	mtaP, MTAP	PF01048.17|PNP_UDP_1|Phosphorylase superfamily|m.654:2-86
c105337_g1	_	_	_	_	_
c105338_g1	mismatched base pair and cruciform DNA recognition protein, putative [Metarhizium acridum CQMa 102]	_	hypothetical protein	_	PF05532.9|CsbD|CsbD-like|m.659:40-88
c105348_g1	hypothetical protein [Bradyrhizobium sp. Tv2a-2]	_	_	_	_
c105350_g2	_	_	_	_	_
c105365_g1	_	_	_	_	_
c105376_g1	_	_	_	_	_
c105382_g1	hypothetical protein [Flexithrix dorotheae]	_	_	_	_
c105383_g1	hypothetical protein MYCGRDRAFT_78859, partial [Zymoseptoria tritici IPO323]	_	_	_	_
c105385_g1	_	_	_	_	_
c105386_g1	_	_	_	_	_
c105393_g1	_	_	_	_	_
c105395_g1	hypothetical protein TRIVIDRAFT_32748 [Trichoderma virens Gv29-8]	_	_	_	_
c10539_g1	ThiF family protein [Marssonina brunnea f. sp. 'multigermtubi' MB_m1]	_	_	APPBP1	_
c105407_g1	_	_	_	_	_
c105416_g1	hypothetical protein DOTSEDRAFT_71812 [Dothistroma septosporum NZE10]	_	_	_	_
c105421_g1	hypothetical protein BC1G_15764 [Botrytis cinerea B05.10]	RecName: Full=ADP-ribosylation factor GTPase-activating protein glo3; Short=ARF GAP glo3 [Schizosaccharomyces pombe 972h-]	_	ARFGAP2_3	_
c105431_g1	SWI/SNF and RSC complexes subunit-like protein [Acremonium chrysogenum ATCC 11550]	RecName: Full=SWI/SNF complex subunit SWI3D; Short=AtSWI3D; AltName: Full=Transcription regulatory protein SWI3D [Arabidopsis thaliana]	_	SMARCC	PF00249.28|Myb_DNA-binding|Myb-like DNA-binding domain|m.670:42-84;PF13921.3|Myb_DNA-bind_6|Myb-like DNA-binding domain|m.670:43-85
c105435_g1	_	_	_	_	_
c105435_g2	hypothetical protein [Arthrobacter crystallopoietes]	_	_	_	_
c105436_g1	Calcium ion binding [Theobroma Calcium ion binding [Theobroma cacao]	_	SubName: Full=Chromosome chr6 scaffold_3, whole genome shotgun sequence;	_	PF10250.6|O-FucT|GDP-fucose protein O-fucosyltransferase|m.674:248-489
c105439_g1	_	_	_	_	_
c105447_g1	pre-mRNA-splicing factor syf1 [Cladophialophora carrionii CBS 160.54]	RecName: Full=Pre-mRNA-splicing factor syf1; AltName: Full=mRNA-splicing protein 41	_	SYF1, XAB2	_
c105456_g1	ATPase [Phyllobacterium sp. UNC302MFCol5.2]	RecName: Full=Probable cation-transporting P-type ATPase J [Mycobacterium tuberculosis CTPJ_MYCTU RecName: Full=Probable cation-t	_	zntA	PF00122.17|E1-E2_ATPase|E1-E2 ATPase|m.680:1-104
c10545_g1	ADP/ATP carrier protein [Coccomyxa subellipsoidea C-169]	RecName: Full=ADP,ATP carrier protein 2, chloroplastic; AltName: Full=ADP/ATP translocase 2; AltName: Full=Adenine nucleotide translocase 2; Flags: Precursor [Arabi	_	TC.AAA	_
c105478_g1	topoisomerase I [Beauveria bassiana ARSEF 2860]	RecName: Full=DNA topoisomerase 1; AltName: Full=DNA topoisomerase I [Schizosaccharomyces pombe 972h-]	_	TOP1	PF01028.17|Topoisom_I|Eukaryotic DNA topoisomerase I, catalytic core|m.682:1-141
c105490_g1	_	_	_	_	_
c10549_g1	Dof1 protein [Jatropha curcas]	_	_	_	_
c105505_g1	hypothetical protein SBOR_2611 [Sclerotinia borealis F-4157]	RecName: Full=Vacuolar calcium ion transporter; AltName: Full=High copy number undoes manganese protein 1; AltName: Full=Manganese resistance 1 protein; AltName: Fu	hypothetical protein	chaA, CAX	PF01699.21|Na_Ca_ex|Sodium/calcium exchanger protein|m.683:3-154
c105519_g1	hypothetical protein HMPREF1541_02745 [Cyphellophora europaea CBS 101466]	_	_	_	_
c10551_g1	putative aryl-alcohol dehydrogenase protein [Togninia minima UCRPA7]	RecName: Full=Probable aryl-alcohol dehydrogenase AAD4 [Saccharomyces cerevisiae S288c]	_	_	_
c105522_g1	hypothetical protein MBM_09108 [Marssonina brunnea f. sp. 'multigermtubi' MB_m1]	_	_	_	_
c105522_g2	hypothetical protein MBM_09108 [Marssonina brunnea f. sp. 'multigermtubi' MB_m1]	_	_	_	_
c105523_g1	hypothetical protein MYCGRDRAFT_61736 [Zymoseptoria tritici IPO323]	RecName: Full=Vacuolar protein sorting-associated protein 1 [Saccharomyces cerevisiae S288c]	_	DNM1L	_
c105524_g1	_	_	_	_	_
c105526_g1	hypothetical protein A1O9_03384 [Exophiala aquamarina CBS 119918]	_	_	_	_
c105529_g1	_	_	_	_	_
c10552_g1	ATPase [Cladophialophora psammophila CBS 110553]	RecName: Full=ATP-dependent permease PDR15 [Saccharomyces cerevisiae S288c]	_	_	PF01061.21|ABC2_membrane|ABC-2 type transporter|m.690:101-139
c105542_g1	_	_	_	_	_
c105545_g1	40S ribosomal protein S9, putative [Ixodes scapularis]	RecName: Full=40S ribosomal protein S9 [Caenorhabditis elegans]	40S ribosomal protein S9, putative	RP-S9e, RPS9	PF00163.16|Ribosomal_S4|Ribosomal protein S4/S9 N-terminal domain|m.692:9-62
c105547_g1	_	_	_	_	_
c105580_g1	_	_	_	_	_
c105584_g1	hypothetical protein MYCFIDRAFT_59409 [Pseudocercospora fijiensis CIRAD86]	_	hypothetical protein	_	_
c105587_g1	hypothetical protein FG05905.1 [Fusarium graminearum PH-1]	_	_	RAD7	_
c105591_g1	hypothetical protein A1O9_01156 [Exophiala aquamarina CBS 119918]	RecName: Full=Pescadillo homolog; AltName: Full=Nucleolar protein 7 homolog [Aspergillus terreus NIH2624]	_	PES1, NOP7	PF06732.8|Pescadillo_N|Pescadillo N-terminus|m.696:2-100
c105608_g1	hypothetical protein [Blastomonas sp. AAP53]	_	_	_	_
c105613_g1	hypothetical protein POPTR_0005s16700g [Populus trichocarpa]	RecName: Full=Endoplasmic reticulum-Golgi intermediate compartment protein 3	hypothetical protein	_	PF07970.9|COPIIcoated_ERV|Endoplasmic reticulum vesicle transporter|m.698:149-366;PF13850.3|ERGIC_N|Endoplasmic Reticulum-Golgi Intermediate Compartment (ERGIC)|m.698:8-97
c105627_g1	CarD family transcriptional regulator [Phyllobacterium sp. UNC302MFCol5.2]	_	_	carD	_
c105629_g1	1-phosphatidylinositol-4,5-bisphosphate phosphodiesterase delta-1 [Theobroma cacao]	_	_	_	_
c105631_g1	_	_	_	_	_
c105638_g1	hypothetical protein BC1G_00337 [Botrytis cinerea B05.10]	RecName: Full=Protein HIR1	_	HIRA, HIR1	PF07569.8|Hira|TUP1-like enhancer of split|m.700:2-62
c105640_g1	hypothetical protein BofuT4_P073840.1 [Botrytis cinerea T4]	_	hypothetical protein	_	_
c10564_g1	_	_	_	_	_
c10565_g1	hypothetical protein MYCGRDRAFT_90926 [Zymoseptoria tritici IPO323]	_	_	_	_
c105673_g1	methionine synthase [Herbaspirillum sp. YR522]	RecName: Full=Methionine synthase; AltName: Full=5-methyltetrahydrofolate--homocysteine methyltransferase; AltName: Full=Methionine synthase, vitamin-B12 dependent;	_	metH, MTR	PF00809.19|Pterin_bind|Pterin binding enzyme|m.704:5-104
c105678_g1	hypothetical protein PTSG_07816 [Salpingoeca rosetta]	_	_	_	_
c105685_g1	_	_	_	_	_
c105686_g1	_	_	_	_	_
c10568_g1	auxin response factor 8 [Nicotiana tabacum]	RecName: Full=Auxin response factor 12; AltName: Full=OsARF8 [Oryza sativa Japonica Group]	_	_	_
c105692_g1	unnamed protein product [Vitis vinifera]	RecName: Full=Probable succinyl-CoA ligase [ADP-forming]	_	LSC1	_
c105696_g1	_	_	_	_	_
c1056_g1	PREDICTED: uncharacterized protein LOC100262248 [Vitis vinifera]	_	SubName: Full=Chromosome chr16 scaffold_86, whole genome shotgun sequence;	_	_
c105704_g1	PREDICTED: pentatricopeptide repeat-containing protein At5g61990, mitochondrial [Prunus mume]	RecName: Full=Pentatricopeptide repeat-containing protein At5g39710; AltName: Full=Protein EMBRYO DEFECTIVE 2745 [Arabidopsis thaliana]	_	LRPPRC	PF13041.3|PPR_2|PPR repeat family|m.707:214-263;PF13041.3|PPR_2|PPR repeat family|m.707:250-296;PF13812.3|PPR_3|Pentatricopeptide repeat domain|m.707:237-294;PF01535.17|PPR|PPR repeat|m.707:129-155;PF01535.17|PPR|PPR repeat|m.707:252-282
c105705_g1	hypothetical protein MYCGRDRAFT_101387 [Zymoseptoria tritici IPO323]	_	_	E2.4.1.1, glgP, PYG	_
c105706_g1	alpha-1,6-mannosyltransferase Och1 [Paracoccidioides brasiliensis Pb03]	_	_	_	_
c105718_g1	hypothetical protein ANI_1_124084 [Aspergillus niger CBS 513.88]	_	_	_	_
c105721_g1	cytoplasm protein [Marssonina brunnea f. sp. 'multigermtubi' MB_m1]	RecName: Full=Golgi apparatus membrane protein TVP38	_	_	_
c105727_g1	sulfite reductase (NADPH) flavoprotein alpha-component [Capronia coronata CBS 617.96]	_	_	cysJ	_
c10572_g1	hypothetical protein [Methylobacterium extorquens]	_	_	_	_
c105730_g1	unnamed protein product [Coffea canephora]	RecName: Full=Non-specific lipid-transfer protein 3; Short=LTP3; Flags: Precursor	hypothetical protein; Plant non-specific lipid-transfer proteins transfer phospholipids as w [...]	_	PF00234.19|Tryp_alpha_amyl|Protease inhibitor/seed storage/LTP family|m.716:32-106
c105740_g1	hypothetical protein W97_00927 [Coniosporium apollinis CBS 100218]	_	_	_	_
c105741_g1	PREDICTED: cytochrome P450 71A4 [Vitis vinifera]	RecName: Full=Cytochrome P450 71A8	_	_	_
c105747_g1	hypothetical protein MYCFIDRAFT_103398, partial [Pseudocercospora fijiensis CIRAD86]	_	_	_	_
c105764_g1	glutathione transferase [Marssonina brunnea f. sp. 'multigermtubi' MB_m1]	_	hypothetical protein	_	PF13417.3|GST_N_3|Glutathione S-transferase, N-terminal domain|m.720:1-51
c105769_g1	_	_	_	_	_
c105770_g1	Pentapeptide repeat protein [Methylobacterium mesophilicum]	_	pentapeptide repeat-containing protein	_	PF00805.19|Pentapeptide|Pentapeptide repeats (8 copies)|m.722:8-42;PF00805.19|Pentapeptide|Pentapeptide repeats (8 copies)|m.722:33-72;PF00805.19|Pentapeptide|Pentapeptide repeats (8 copies)|m.722:43-82;PF00805.19|Pentapeptide|Pentapeptide repeats (8 copies)|m.722:74-112;PF00805.19|Pentapeptide|Pentapeptide repeats (8 copies)|m.722:109-146;PF13599.3|Pentapeptide_4|Pentapeptide repeats (9 copies)|…
c105773_g1	hypothetical protein MYCFIDRAFT_210409 [Pseudocercospora fijiensis CIRAD86]	_	_	_	_
c105775_g1	hypothetical protein A1O9_01152 [Exophiala aquamarina CBS 119918]	_	_	_	_
c105775_g2	hypothetical protein A1O9_01152 [Exophiala aquamarina CBS 119918]	_	_	_	_
c105789_g1	_	_	_	_	_
c105790_g1	membrane protein [Sphingomonas phyllosphaerae]	_	_	SAM50, TOB55, bamA	_
c105791_g1	hypothetical protein MYCFIDRAFT_29594 [Pseudocercospora fijiensis CIRAD86]	RecName: Full=UBX domain-containing protein 1 [Aspergillus nidulans FGSC A4]	_	SHP1, UBX1, NSFL1C	PF08059.10|SEP|SEP domain|m.728:41-115;PF00789.17|UBX|UBX domain|m.728:159-232
c105810_g1	hypothetical protein MYCFIDRAFT_184373 [Pseudocercospora fijiensis CIRAD86]	_	Chromatin assembly factor 1 subunit B, putative	CHAF1B	_
c105814_g1	hypothetical protein G647_06394 [Cladophialophora carrionii CBS 160.54]	RecName: Full=Tethering factor for nuclear proteasome sts1 [Talaromyces stipitatus ATCC 10500]	_	CUT8, STS1	_
c105816_g1	hypothetical protein PHAVU_001G172300g [Phaseolus vulgaris]	RecName: Full=Calcium-transporting ATPase 4, endoplasmic reticulum-type [Arabidopsis thaliana]	_	E3.6.3.8	PF13246.3|Cation_ATPase|Cation transport ATPase (P-type)|m.729:6-99;PF00702.23|Hydrolase|haloacid dehalogenase-like hydrolase|m.729:130-221
c105816_g2	Endomembrane-type CA-ATPase 4 isoform 1 [Theobroma cacao]	RecName: Full=Calcium-transporting ATPase 1, endoplasmic reticulum-type [Arabidopsis thaliana]	_	E3.6.3.8	PF00689.18|Cation_ATPase_C|Cation transporting ATPase, C-terminus|m.731:115-340;PF00702.23|Hydrolase|haloacid dehalogenase-like hydrolase|m.731:7-44;PF08282.9|Hydrolase_3|haloacid dehalogenase-like hydrolase|m.731:15-75
c105828_g1	_	_	_	_	_
c105838_g2	hypothetical protein MYCFIDRAFT_88367 [Pseudocercospora fijiensis CIRAD86]	_	hypothetical protein	_	PF08698.8|Fcf2|Fcf2 pre-rRNA processing|m.732:50-136
c105841_g1	_	_	_	_	_
c105856_g1	eukaryotic translation initiation factor 3 subunit D [Exophiala aquamarina CBS 119918]	RecName: Full=Eukaryotic translation initiation factor 3 subunit D; Short=eIF3d [Neosartorya fischeri NRRL 181]	_	EIF3D	PF05091.9|eIF-3_zeta|Eukaryotic translation initiation factor 3 subunit 7 (eIF-3)|m.734:1-116
c105857_g1	_	_	_	_	_
c105863_g1	phosphatidylinositol-4-phosphate 5-Kinase [Marssonina brunnea f. sp. 'multigermtubi' MB_m1]	RecName: Full=1-phosphatidylinositol 3-phosphate 5-kinase FAB1; Short=Phosphatidylinositol 3-phosphate 5-kinase; AltName: Full=Type III PIP kinase; Short=PIPkin-II	_	PIKFYVE, FAB1	_
c105868_g1	hypothetical protein SS1G_13339 [Sclerotinia sclerotiorum 1980]	RecName: Full=Carnitine O-acetyltransferase, mitochondrial; Short=Carnitine acetylase; Flags: Precursor	hypothetical protein	E2.3.1.7	PF00755.17|Carn_acyltransf|Choline/Carnitine o-acyltransferase|m.737:1-324
c105871_g1	_	_	_	_	_
c105872_g1	hypothetical protein MYCFIDRAFT_215990 [Pseudocercospora fijiensis CIRAD86]	_	_	_	_
c105887_g1	hydrolase [Peptoclostridium putative hydrolase [Peptoclostridium difficile 002-P50-2011]	_	_	ycdX	_
c105887_g2	hydrolase [Peptoclostridium hydrolase [Peptoclostridium difficile CD196]	RecName: Full=Probable phosphatase CBO3379/CLC_3322 [Clostridium botulinum A str. Hall]	_	ycdX	_
c105888_g1	hypothetical protein SNOG_20122 [Phaeosphaeria nodorum SN15]	RecName: Full=Riboflavin transporter MCH5 [Saccharomyces cerevisiae S288c]	_	_	PF07690.13|MFS_1|Major Facilitator Superfamily|m.741:4-254
c105903_g1	_	_	_	_	_
c105906_g1	bifunctional glycosyl transferase/transpeptidase [Klebsiella pneumoniae]	RecName: Full=Penicillin-binding protein 1B; Short=PBP-1b; Short=PBP1b; AltName: Full=Murein polymerase; Includes: RecName: Full=Penicillin-insensitive transglycosy	_	mrcB	_
c105910_g1	_	_	_	_	_
c105920_g1	hypothetical protein A1O5_07364 [Cladophialophora psammophila CBS 110553]	_	_	_	_
c105922_g1	Peptidyl-prolyl cis-trans isomerase G [Theobroma cacao]	_	SubName: Full=Chromosome undetermined scaffold_87, whole genome shotgun sequence;	_	_
c105934_g1	unknown [Lotus japonicus]	_	_	_	_
c105944_g1	hypothetical protein HMPREF1541_04915 [Cyphellophora europaea CBS 101466]	RecName: Full=Probable exocyst complex component sec8	_	EXOC4, SEC8L1	_
c105945_g1	hypothetical protein MYCFIDRAFT_107507, partial [Pseudocercospora fijiensis CIRAD86]	RecName: Full=Sorting nexin mvp1	Contig An04c0330, complete genome	SNX8, MVP1	_
c105949_g1	_	_	_	_	_
c105959_g1	hypothetical protein MYCGRDRAFT_68429 [Zymoseptoria tritici IPO323]	RecName: Full=Negative regulator of sexual conjugation and meiosis [Schizosaccharomyces pombe 972h-]	protein serine/threonine kinase (Ran1), putative (AFU_orthologue; AFUA_3G10530)	_	PF00069.22|Pkinase|Protein kinase domain|m.748:19-105;PF07714.14|Pkinase_Tyr|Protein tyrosine kinase|m.748:1-105
c105964_g1	hypothetical protein HMPREF1541_06798 [Cyphellophora europaea CBS 101466]	_	_	_	_
c105968_g1	hypothetical protein JAAARDRAFT_57097 [Jaapia argillacea MUCL 33604]	RecName: Full=Dye-decolorizing peroxidase msp1; AltName: Full=Peroxidase 1; Short=MsP1; Flags: Precursor	_	_	_
c10597_g1	_	_	_	_	_
c10598_g1	hypothetical protein POPTR_0004s08060g [Populus trichocarpa]	_	hypothetical protein	_	_
c106033_g1	_	_	_	_	_
c106044_g1	hypothetical protein S7711_03832 [Stachybotrys chartarum IBT 7711]	_	_	_	PF04082.15|Fungal_trans|Fungal specific transcription factor domain|m.751:3-112
c106057_g1	hypothetical protein HMPREF1120_00520 [Exophiala dermatitidis NIH/UT8656]	RecName: Full=ER-derived vesicles protein ERV14 [Saccharomyces cerevisiae S288c]	_	_	_
c106067_g1	ferredoxin-dependent glutamate synthase [Coccomyxa subellipsoidea C-169]	RecName: Full=Ferredoxin-dependent glutamate synthase 1, chloroplastic/mitochondrial; AltName: Full=Fd-GOGAT 1; Flags: Precursor [Arabidopsis thaliana]	_	E1.4.7.1	_
c106069_g1	_	_	_	_	_
c10607_g1	nascent polypeptide-associated complex, alpha subunit [Coccomyxa subellipsoidea C-169]	RecName: Full=Nascent polypeptide-associated complex subunit alpha-like protein 1; Short=NAC-alpha-like protein 1; AltName: Full=Alpha-NAC-like protein 1 [Arabidop	hypothetical protein	EGD2, NACA	_
c10607_g2	hypothetical protein VOLCADRAFT_77934 [Volvox carteri f. nagariensis]	RecName: Full=Nascent polypeptide-associated complex subunit alpha-like protein; Short=NAC-alpha-like protein; AltName: Full=Alpha-NAC-like protein	_	EGD2, NACA	_
c106080_g1	hypothetical protein A1O1_01515 [Capronia coronata CBS 617.96]	_	_	_	_
c106094_g1	hypothetical protein BAUCODRAFT_45097, partial [Baudoinia compniacensis UAMH 10762]	_	_	USP8, UBP5	_
c106103_g1	_	_	_	_	_
c10610_g1	_	_	_	_	PF00581.17|Rhodanese|Rhodanese-like domain|m.753:82-109
c106113_g1	sulfate adenylyltransferase [Exophiala aquamarina CBS 119918]	RecName: Full=Sulfate adenylyltransferase; AltName: Full=ATP-sulfurylase; AltName: Full=Sulfate adenylate transferase; Short=SAT	_	sat, met3	_
c106138_g1	hypothetical protein MELLADRAFT_117263 [Melampsora larici-populina 98AG31]	RecName: Full=Chaperone protein DnaJ [Neisseria gonorrhoeae FA 1090]	hypothetical protein	DNAJB4	PF00226.28|DnaJ|DnaJ domain|m.754:3-54
c106155_g1	2-oxoglutarate dehydrogenase E1 component, mitochondrial precursor [Pyrenophora tritici-repentis 2-oxoglutarate dehydrogenase E	RecName: Full=2-oxoglutarate dehydrogenase, mitochondrial; AltName: Full=2-oxoglutarate dehydrogenase complex component E1; Short=OGDC-E1; AltName: Full=Alpha-ketog	_	OGDH, sucA	_
c106159_g1	hypothetical protein HMPREF1541_06011 [Cyphellophora europaea CBS 101466]	_	_	ANXA7_11	PF00191.17|Annexin|Annexin|m.755:2-36;PF00191.17|Annexin|Annexin|m.755:49-106
c10616_g1	_	_	_	_	_
c106196_g1	hypothetical protein AOL_s00188g360 [Arthrobotrys oligospora ATCC 24927]	RecName: Full=Putative acetyltransferase SAR2635 [Staphylococcus aureus subsp. aureus MRSA252]	hypothetical protein	_	_
c106205_g1	hypothetical protein A1O3_04883 [Capronia epimyces CBS 606.96]	_	_	_	PF13002.4|LDB19|Arrestin_N terminal like|m.756:2-87
c10620_g1	predicted protein [Hordeum vulgare subsp. vulgare]	RecName: Full=Cathepsin L1; AltName: Full=Cathepsin L; Contains: RecName: Full=Cathepsin L1 heavy chain; Contains: RecName: Full=Cathepsin L1 light chain; Flags: P	_	CTSL	PF08246.9|Inhibitor_I29|Cathepsin propeptide inhibitor domain (I29)|m.757:31-90
c106220_g1	_	_	_	_	_
c10622_g1	potassium/sodium efflux P-type ATPase, fungal-type [Exophiala aquamarina CBS 119918]	RecName: Full=Sodium transport ATPase 1 [Saccharomyces cerevisiae S288c]	_	_	PF00689.18|Cation_ATPase_C|Cation transporting ATPase, C-terminus|m.759:1-177
c106231_g1	CipC-like antibiotic response protein, putative [Penicillium digitatum PHI26]	_	_	_	_
c106246_g1	ribosomal protein S15 [Cladophialophora carrionii CBS 160.54]	_	_	_	_
c106253_g1	putative N-alpha-acetyltransferase 16, NatA auxiliary subunit [Glarea lozoyensis 74030]	_	_	_	_
c106266_g1	_	_	_	_	_
c106274_g1	hypothetical protein A1O9_08975 [Exophiala aquamarina CBS 119918]	_	_	TSR1	_
c106279_g1	hypothetical protein A1O1_07270 [Capronia coronata CBS 617.96]	RecName: Full=K(+)/H(+) antiporter 1 [Saccharomyces cerevisiae S288c]	_	_	PF00999.18|Na_H_Exchanger|Sodium/hydrogen exchanger family|m.762:1-115
c106291_g1	dolichyl-phosphate-mannose-protein mannosyltransferase [Cladophialophora yegresii CBS 114405]	RecName: Full=Dolichyl-phosphate-mannose--protein mannosyltransferase 1 [Candida albicans SC5314]	_	POMT	PF16192.2|PMT_4TMC|C-terminal four TMM region of protein-O-mannosyltransferase|m.763:2-99
c106314_g1	hypothetical protein BAUCODRAFT_21083 [Baudoinia compniacensis UAMH 10762]	_	_	KRI1	_
c106320_g1	E3 ubiquitin-protein ligase HUWE1 [Exophiala aquamarina CBS 119918]	RecName: Full=E3 ubiquitin-protein ligase TOM1-like [Neurospora crassa OR74A]	_	HUWE1, MULE, ARF-BP1	_
c106328_g1	40S ribosomal protein S9 [Paramecium tetraurelia strain d4-2]	RecName: Full=40S ribosomal protein S9-2 [Arabidopsis thaliana]	_	RP-S9e, RPS9	_
c106333_g1	Cysteine-rich RLK (RECEPTOR-like protein kinase) 8, putative [Theobroma cacao]	_	_	ABCC10	_
c106334_g1	hypothetical protein CTHT_0069590 [Chaetomium thermophilum var. thermophilum DSM 1495]	RecName: Full=Homoaconitase, mitochondrial; AltName: Full=Homoaconitate hydratase; Flags: Precursor [Neurospora crassa OR74A]	_	LYS4	PF00330.17|Aconitase|Aconitase family (aconitate hydratase)|m.765:7-106
c106339_g1	glycoprotein suaprga1 [Marssonina brunnea f. sp. 'multigermtubi' MB_m1]	RecName: Full=Mitochondrial acidic protein MAM33; Flags: Precursor [Saccharomyces cerevisiae S288c]	hypothetical protein	C1QBP	PF02330.13|MAM33|Mitochondrial glycoprotein|m.766:1-176
c106363_g1	_	_	_	_	_
c106365_g1	hypothetical protein A1O5_00850 [Cladophialophora psammophila CBS 110553]	_	_	_	_
c106386_g1	hypothetical protein DOTSEDRAFT_73896 [Dothistroma septosporum NZE10]	RecName: Full=Fatty acid synthase subunit alpha; Includes: RecName: Full=Acyl carrier; Includes: RecName: Full=3-oxoacyl-[acyl-carrier-protein]	_	FAS2	_
c106414_g1	hypothetical protein EUGRSUZ_J01122 [Eucalyptus grandis]	RecName: Full=Protein IQ-DOMAIN 1 [Arabidopsis thaliana]	_	_	PF00612.24|IQ|IQ calmodulin-binding motif|m.768:116-134
c106454_g1	hypothetical protein GUITHDRAFT_97996 [Guillardia theta CCMP2712]	RecName: Full=Cyclopropane-fatty-acyl-phospholipid synthase; Short=CFA synthase; Short=Cyclopropane fatty acid synthase [Escherichia coli CFT073]	_	_	PF02353.17|CMAS|Mycolic acid cyclopropane synthetase|m.769:2-131;PF08241.9|Methyltransf_11|Methyltransferase domain|m.769:58-130
c106484_g1	_	_	_	_	_
c10649_g1	_	_	_	_	_
c106507_g1	1,4-alpha-glucan-branching enzyme [Aspergillus oryzae RIB40]	RecName: Full=1,4-alpha-glucan-branching enzyme; AltName: Full=Glycogen-branching enzyme [Aspergillus oryzae RIB40]	_	glgB	PF02806.15|Alpha-amylase_C|Alpha amylase, C-terminal all-beta domain|m.770:40-112
c106525_g1	PREDICTED: serine/threonine-protein kinase PRP4 homolog isoform X1 [Glycine PREDICTED: serine/threonine-protein kinase PRP4 homo	RecName: Full=Serine/threonine-protein kinase PRP4 homolog; AltName: Full=PRP4 pre-mRNA-processing factor 4 homolog	_	PRPF4B	_
c106542_g1	hypothetical protein MYCFIDRAFT_213318 [Pseudocercospora fijiensis CIRAD86]	_	_	_	PF14269.3|Arylsulfotran_2|Arylsulfotransferase (ASST)|m.771:2-229;PF05935.8|Arylsulfotrans|Arylsulfotransferase (ASST)|m.771:45-230
c10654_g1	_	_	_	_	_
c106553_g1	ATP-binding cassette family ATPase [Zymoseptoria tritici IPO323]	RecName: Full=ABC transporter ATP-binding protein ARB1; AltName: Full=ATP-binding cassette protein involved in ribosome biogenesis 1 [Saccharomyces cerevisiae S288c]	_	ABCF2	PF00005.24|ABC_tran|ABC transporter|m.772:5-35
c106554_g1	_	_	_	_	_
c106561_g1	_	_	_	_	_
c106591_g1	hypothetical protein HMPREF1120_01353 [Exophiala dermatitidis NIH/UT8656]	_	_	_	_
c106639_g1	hypothetical protein CHLNCDRAFT_144733 [Chlorella variabilis]	_	_	EIF3J	_
c106647_g1	hypothetical protein HMPREF1624_04624 [Sporothrix schenckii ATCC 58251]	RecName: Full=Multidrug resistance-associated protein 1; AltName: Full=ATP-binding cassette sub-family C member 1; AltName: Full=Leukotriene C(4) transporter; Short	_	_	PF00005.24|ABC_tran|ABC transporter|m.776:3-38
c10665_g1	ran/spi1 binding protein [Marssonina brunnea f. sp. 'multigermtubi' MB_m1]	_	_	RANBP1	_
c106666_g1	hypothetical protein A1O9_09241 [Exophiala aquamarina CBS 119918]	_	_	_	_
c106668_g1	Elongation factor G [Endocarpon pusillum Z07020]	RecName: Full=Elongation factor G, mitochondrial; Short=EF-Gmt; AltName: Full=Elongation factor G 1, mitochondrial; Short=mEF-G 1; AltName: Full=Elongation factor	_	fusA, GFM, EFG	_
c106670_g1	_	_	_	_	_
c106672_g1	GPN-loop GTPase 3 like [Capronia epimyces CBS 606.96]	RecName: Full=GPN-loop GTPase 3 homolog FG00420 [Fusarium graminearum PH-1]	_	K06883	PF03029.14|ATP_bind_1|Conserved hypothetical ATP binding protein|m.778:1-109
c106723_g1	_	_	_	_	_
c10672_g1	hypothetical protein VOLCADRAFT_120530 [Volvox carteri f. nagariensis]	RecName: Full=Cathepsin Z; Flags: Precursor [Mus musculus]	_	CTSZ	_
c106738_g1	PREDICTED: phospholipase A2 homolog 3 [Vitis vinifera]	RecName: Full=Phospholipase A2-alpha; AltName: Full=Secretory phospholipase A2-alpha; Short=AtsPLA2-alpha; Flags: Precursor [Arabidopsis thaliana]	_	PLA2G, SPLA2	_
c10673_g1	ent-kaurene oxidase [Jatropha curcas]	RecName: Full=Ent-kaurene oxidase, chloroplastic; Short=AtKO1; AltName: Full=Cytochrome P450 701A3 [Arabidopsis thaliana]	_	GA3, CYP701	_
c106743_g1	CoA-transferase [Peptoclostridium difficile]	_	_	_	_
c106748_g1	UDP-glucuronate decarboxylase [Camellia oleifera]	RecName: Full=UDP-glucuronic acid decarboxylase 3; AltName: Full=UDP-XYL synthase 3; AltName: Full=UDP-glucuronate decarboxylase 3; Short=UGD; Short=UXS-3 [Arabidop	_	UXS1, uxs	PF16363.2|GDP_Man_Dehyd|GDP-mannose 4,6 dehydratase|m.779:3-111;PF01370.18|Epimerase|NAD dependent epimerase/dehydratase family|m.779:2-50
c106778_g1	hypothetical protein EUGRSUZ_J02693 [Eucalyptus grandis]	RecName: Full=Acid phosphatase 1; AltName: Full=Apase-1(1); Flags: Precursor	_	_	PF03767.11|Acid_phosphat_B|HAD superfamily, subfamily IIIB (Acid phosphatase)|m.780:2-134
c106783_g2	Short/branched chain specific acyl-CoA dehydrogenase-like protein [Acremonium chrysogenum ATCC 11550]	RecName: Full=Probable short/branched chain specific acyl-CoA dehydrogenase; Short=SBCAD [Dictyostelium discoideum]	_	E1.3.99.-	PF02770.16|Acyl-CoA_dh_M|Acyl-CoA dehydrogenase, middle domain|m.782:56-127;PF02771.13|Acyl-CoA_dh_N|Acyl-CoA dehydrogenase, N-terminal domain|m.782:3-51
c106811_g1	PREDICTED: putative leucine-rich repeat receptor-like protein kinase At2g19210-like [Vitis vinifera]	_	_	_	_
c106814_g1	ribosomal protein S20 [Cryptococcus gattii WM276]	RecName: Full=40S ribosomal protein S20 [Schizosaccharomyces pombe 972h-]	ribosomal protein S20	RP-S20e, RPS20	_
c10681_g1	_	_	_	_	_
c106862_g1	hypothetical protein S40285_00468 [Stachybotrys chlorohalonata IBT 40285]	_	_	ALR, MNR	_
c106867_g1	putative aspartic endopeptidase pep1 protein [Neofusicoccum parvum UCRNP2]	RecName: Full=Aspartic protease PEP1; AltName: Full=Protease 2; Flags: Precursor [Phaeosphaeria nodorum SN15]	_	E3.4.23.18	_
c106873_g1	_	_	_	_	_
c106875_g1	L-iditol 2-dehydrogenase [Exophiala dermatitidis NIH/UT8656]	RecName: Full=L-arabinitol 4-dehydrogenase; Short=LAD	_	SORD, gutB	_
c10687_g1	hypothetical protein TRIVIDRAFT_127703, partial [Trichoderma virens Gv29-8]	_	_	_	_
c106886_g1	eukaryotic translation initiation factor 3 subunit C [Exophiala aquamarina CBS 119918]	RecName: Full=Eukaryotic translation initiation factor 3 subunit C; Short=eIF3c; AltName: Full=Eukaryotic translation initiation factor 3 93 kDa subunit homolog;	_	EIF3C	_
c106902_g1	predicted protein [Nectria haematococca mpVI 77-13-4]	_	_	MFN	_
c106929_g1	_	_	_	_	_
c106933_g1	NAD-specific glutamate dehydrogenase [Cladophialophora yegresii CBS 114405]	RecName: Full=NAD-specific glutamate dehydrogenase; Short=NAD-GDH	_	GDH2	_
c106939_g1	_	_	_	_	_
c106952_g1	hypothetical protein H072_10672 [Dactylellina haptotyla CBS 200.50]	RecName: Full=Ubiquitin-40S ribosomal protein S27a; Contains: RecName: Full=Ubiquitin; Contains: RecName: Full=40S ribosomal protein S27a; AltName: Full=Cytoplasm	Ubiquitin	RP-S27Ae, RPS27A	_
c106981_g1	catalase [Coccomyxa subellipsoidea C-169]	RecName: Full=Catalase-1/2 [Glycine max]	_	katE, CAT, catB, srpA	_
c10698_g2	_	_	_	_	_
c1069_g1	60S ribosomal protein L36-2 [Morus notabilis]	RecName: Full=60S ribosomal protein L36-2 [Arabidopsis thaliana]	hypothetical protein	RP-L36e, RPL36	PF01158.15|Ribosomal_L36e|Ribosomal protein L36e|m.793:8-101
c10700_g1	hypothetical protein MBM_05179 [Marssonina brunnea f. sp. 'multigermtubi' MB_m1]	RecName: Full=Probable 26S proteasome regulatory subunit rpn7 [Schizosaccharomyces pombe 972h-]	annotation not available	PSMD6, RPN7	PF01399.24|PCI|PCI domain|m.794:101-198
c107017_g1	_	_	_	_	_
c10706_g1	diaminopropionate ammonia-lyase [Peptoclostridium difficile]	RecName: Full=Diaminopropionate ammonia-lyase; Short=DAPAL; AltName: Full=2,3-diaminopropionate ammonia-lyase; AltName: Full=Alpha,beta-diaminopropionate ammonia-ly	_	E4.3.1.15	PF00291.22|PALP|Pyridoxal-phosphate dependent enzyme|m.795:11-103
c107074_g1	hypothetical protein A1O1_04395 [Capronia coronata CBS 617.96]	_	_	E3.4.23.41	_
c107076_g1	PREDICTED: probable strigolactone esterase DAD2-like isoform X1 [Glycine max]	RecName: Full=Probable strigolactone esterase DAD2; Short=3.1.-.-; AltName: Full=Protein DECREASED APICAL DOMINANCE 2 [Petunia x hybrida]	SubName: Full=Chromosome chr18 scaffold_1, whole genome shotgun sequence;	_	_
c107092_g1	betaine-aldehyde dehydrogenase [Bacillus endophyticus]	RecName: Full=Betaine aldehyde dehydrogenase; Short=BADH [Bacillus subtilis subsp. subtilis str. 168]	_	hpaE, hpcC	_
c1070_g1	_	_	_	_	_
c107106_g1	dual specificity tyrosine-phosphorylation-regulated kinase [Marssonina brunnea f. sp. 'multigermtubi' MB_m1]	_	_	PRPF4B	_
c107107_g1	hypothetical protein BGHDH14_bghG004541000001001 [Blumeria graminis f. sp. hordei DH14]	_	_	_	_
c107113_g1	sensor protein BasS/PmrB [Enterobacter hormaechei]	RecName: Full=Sensor histidine kinase PmrB	_	basS	_
c107183_g1	flagelliform silk protein [Nephila clavipes]	RecName: Full=Cuticle collagen 2; Flags: Precursor [Caenorhabditis elegans]	_	COL4A	_
c107185_g1	_	_	_	_	_
c107206_g1	PREDICTED: peptidyl-prolyl cis-trans isomerase-like isoform X1 [Musca domestica]	RecName: Full=Peptidyl-prolyl cis-trans isomerase; Short=PPIase; AltName: Full=Cyclophilin; AltName: Full=Cyclosporin A-binding protein; AltName: Full=Rotamase [Dro	_	PPIF	_
c107217_g1	thioredoxin [Pseudomonas putative thioredoxin [Pseudomonas fluorescens SBW25]	RecName: Full=Uncharacterized protein YbbN [Escherichia coli K-12]	_	ybbN	_
c107223_g1	hypothetical protein BAUCODRAFT_148317 [Baudoinia compniacensis UAMH 10762]	RecName: Full=Glutathione S-transferase 2; AltName: Full=GST-II [Schizosaccharomyces pombe 972h-]	_	GST, gst	_
c107227_g1	_	_	_	_	_
c107243_g1	hypothetical protein A1O1_01280 [Capronia coronata CBS 617.96]	_	Contig An14c0010, complete genome	_	_
c107269_g1	homocysteine S-methyltransferase [Gaeumannomyces graminis var. tritici R3-111a-1]	_	_	mmuM	_
c10727_g1	unnamed protein product [Coffea canephora]	_	_	_	_
c107281_g1	hypothetical protein A1O7_09202 [Cladophialophora yegresii CBS 114405]	_	Sensor histidine kinase/response regulator, putative	_	_
c107287_g1	_	_	_	_	_
c107290_g1	40S ribosomal protein S17 [Lycosa singoriensis]	RecName: Full=40S ribosomal protein S17 [Sus scrofa]	annotation not available	RP-S17e, RPS17	_
c107303_g1	sulfate adenylyltransferase [Tilletiaria anomala UBC 951]	RecName: Full=Sulfate adenylyltransferase; AltName: Full=ATP-sulfurylase; AltName: Full=Sulfate adenylate transferase; Short=SAT [Ustilago maydis 521]	_	sat, met3	_
c107307_g1	hypothetical protein HMPREF1541_06853 [Cyphellophora europaea CBS 101466]	_	_	_	_
c10731_g1	hypothetical protein MYCFIDRAFT_190278 [Pseudocercospora fijiensis CIRAD86]	_	_	frr, MRRF, RRF	PF01765.16|RRF|Ribosome recycling factor|m.803:45-102
c107337_g1	_	_	_	_	_
c107352_g1	hypothetical protein [Blastomonas sp. CACIA14H2]	_	_	_	_
c10736_g1	hypothetical protein PHACADRAFT_88705 [Phanerochaete carnosa HHB-10118-sp]	_	_	_	_
c10737_g1	type IV secretion protein Rhs [Pseudomonas sp. CHM02]	_	_	_	_
c107386_g1	hypothetical protein MYCFIDRAFT_86444 [Pseudocercospora fijiensis CIRAD86]	_	_	FMS1	_
c107397_g1	_	_	_	_	_
c107406_g1	hypothetical protein GLAREA_09619 [Glarea lozoyensis ATCC 20868]	_	_	_	_
c107408_g1	unknown [Picea sitchensis]	RecName: Full=ATP synthase subunit beta, mitochondrial; Flags: Precursor [Chlamydomonas reinhardtii]	_	ATPeF1B, ATP5B, ATP2	_
c107426_g1	putative rrna biogenesis protein rrp5 protein [Neofusicoccum parvum UCRNP2]	_	_	RRP5, PDCD11	_
c107434_g1	_	_	_	_	_
c107446_g1	hypothetical protein MYCFIDRAFT_135710 [Pseudocercospora fijiensis CIRAD86]	_	_	E3.6.1.22, NUDT12, nudC	_
c10744_g1	_	_	_	_	_
c107495_g1	putative upf0591 membrane protein [Neofusicoccum parvum UCRNP2]	_	hypothetical protein	_	PF08570.7|DUF1761|Protein of unknown function (DUF1761)|m.808:14-108
c107509_g1	survival factor 1 [Sphaerulina musiva SO2202]	RecName: Full=Survival factor 1 [Fusarium graminearum PH-1]	_	_	_
c10750_g1	hypothetical protein SNOG_04698 [Phaeosphaeria nodorum SN15]	_	_	_	_
c107536_g1	hypothetical protein MYCFIDRAFT_37855 [Pseudocercospora fijiensis CIRAD86]	RecName: Full=Valine--tRNA ligase, mitochondrial; AltName: Full=Valyl-tRNA synthetase; Short=ValRS; Flags: Precursor [Neurospora crassa OR74A]	_	VARS, valS	_
c107544_g1	hypothetical protein AOL_s00083g430 [Arthrobotrys oligospora ATCC 24927]	_	_	_	_
c107561_g2	Glutathione S-transferase phi 8 [Theobroma cacao]	RecName: Full=Glutathione S-transferase APIC; AltName: Full=GST class-phi	_	GST, gst	PF02798.17|GST_N|Glutathione S-transferase, N-terminal domain|m.809:6-70;PF13417.3|GST_N_3|Glutathione S-transferase, N-terminal domain|m.809:8-81
c107562_g1	Citrate synthase [Pestalotiopsis fici W106-1]	RecName: Full=Citrate synthase, mitochondrial; Flags: Precursor [Neurospora crassa OR74A]	_	CS, gltA	_
c107581_g1	myosin IX [Exophiala dermatitidis NIH/UT8656]	_	hypothetical protein similar to Rho GTPase activating protein (Eurofung)	_	PF00620.24|RhoGAP|RhoGAP domain|m.810:2-104
c107593_g1	PREDICTED: DEAD-box ATP-dependent RNA helicase 40-like [Solanum tuberosum]	RecName: Full=DEAD-box ATP-dependent RNA helicase 40 [Arabidopsis thaliana]	DEAD box RNA helicase, putative; DEAD box RNA helicase, putative; FUNCTIONS IN: protein bind [...]	DDX5, DBP2	PF00270.26|DEAD|DEAD/DEAH box helicase|m.811:509-679;PF00271.28|Helicase_C|Helicase conserved C-terminal domain|m.811:716-824;PF04851.12|ResIII|Type III restriction enzyme, res subunit|m.811:523-672
c107596_g1	hypothetical protein MYCFIDRAFT_112048, partial [Pseudocercospora fijiensis CIRAD86]	_	MYB DNA-binding domain protein	_	_
c107597_g1	hypothetical protein BC1G_03014 [Botrytis cinerea B05.10]	RecName: Full=GPI ethanolamine phosphate transferase 1	hypothetical protein	PIGN	_
c107598_g1	probable elongation factor 2 [Claviceps purpurea 20.1]	RecName: Full=Elongation factor 2; Short=EF-2; AltName: Full=Colonial temperature-sensitive 3 [Neurospora crassa OR74A]	_	EEF2	_
c107624_g1	_	_	_	_	_
c107650_g1	hypothetical protein A1O3_09969 [Capronia epimyces CBS 606.96]	RecName: Full=Virulence protein SSD1	_	SSD1	_
c107675_g1	_	_	_	_	_
c107676_g1	hydroxyneurosporene methyltransferase [Mycobacterium sp. 141]	_	_	_	_
c107698_g1	hypothetical protein AN2349.2 [Aspergillus nidulans FGSC A4]	RecName: Full=Multidrug resistance protein 3; AltName: Full=ATP-binding cassette sub-family B member 4; AltName: Full=P-glycoprotein 3 [Homo sapiens]	_	ABCB1	PF00005.24|ABC_tran|ABC transporter|m.817:109-194
c107709_g1	hypothetical protein G647_01052 [Cladophialophora carrionii CBS 160.54]	_	_	_	_
c10770_g1	hypothetical protein JAAARDRAFT_40149 [Jaapia argillacea MUCL 33604]	_	_	_	_
c107719_g1	Pc21g17380 [Penicillium rubens Wisconsin 54-1255]	RecName: Full=Transcription regulatory protein SNF2; AltName: Full=ATP-dependent helicase SNF2; AltName: Full=Regulatory protein GAM1; AltName: Full=Regulatory protei	annotation not available	STH1_SNF2	_
c107723_g1	hypothetical protein SS1G_12128 [Sclerotinia sclerotiorum 1980]	_	_	_	_
c107729_g1	conjugal transfer protein TraG [Cupriavidus taiwanensis]	_	_	traD	_
c107756_g1	_	_	_	_	_
c107778_g1	plasma membrane ATPase, partial [Alternaria tagetica]	_	_	E3.6.3.6	_
c10780_g1	_	_	_	_	_
c10781_g1	non-repetitive/WGA-negative nucleoporin [Colletotrichum higginsianum]	_	_	NUP155, NUP170, NUP157	PF03177.11|Nucleoporin_C|Non-repetitive/WGA-negative nucleoporin C-terminal|m.819:20-159
c107826_g1	_	_	_	_	_
c107833_g1	_	_	_	_	_
c107848_g1	_	_	_	_	_
c10785_g1	hypothetical protein MYCFIDRAFT_189248 [Pseudocercospora fijiensis CIRAD86]	_	_	_	_
c10785_g2	hypothetical protein MYCFIDRAFT_189248 [Pseudocercospora fijiensis CIRAD86]	_	_	_	_
c107871_g1	PREDICTED: chaperone protein ClpC, chloroplastic-like [Cucumis sativus]	RecName: Full=Chaperone protein ClpC2, chloroplastic; AltName: Full=ATP-dependent Clp protease ATP-binding subunit ClpC homolog 2; AltName: Full=Casein lytic prot	_	clpC	_
c107871_g2	hypothetical protein VITISV_010724 [Vitis vinifera]	RecName: Full=ATP-dependent Clp protease ATP-binding subunit clpA homolog CD4B, chloroplastic; Flags: Precursor [Solanum lycopersicum]	_	clpC	_
c10787_g1	_	_	_	_	_
c107892_g1	_	_	_	_	_
c107899_g1	hypothetical protein MYCFIDRAFT_203918 [Pseudocercospora fijiensis CIRAD86]	_	_	CARS, cysS	_
c1078_g1	MULTISPECIES: ABC transporter permease [Enterobacteriaceae]	_	_	mlaD, linM	_
c107909_g1	hypothetical protein PMAA_001510 [Talaromyces marneffei ATCC 18224]	RecName: Full=Protein SSXT	_	_	PF12734.4|CYSTM|Cysteine-rich TM module stress tolerance|m.823:48-91
c107911_g1	_	_	_	_	_
c107919_g1	hypothetical protein VITISV_016786 [Vitis vinifera]	_	_	_	_
c107920_g1	_	_	_	_	_
c107922_g1	_	_	_	_	_
c107950_g1	_	_	_	_	_
c107961_g2	Putative polyprotein, identical [Solanum tuberosum]	_	_	_	_
c107965_g1	_	_	_	_	_
c107980_g1	_	_	_	_	_
c107982_g2	hypothetical protein VITISV_035038 [Vitis vinifera]	RecName: Full=Putative pentatricopeptide repeat-containing protein At3g49142 [Arabidopsis thaliana]	_	_	_
c107987_g1	_	_	_	_	_
c107996_g1	acyl CoA binding protein [Marssonina brunnea f. sp. 'multigermtubi' MB_m1]	RecName: Full=Acyl-CoA-binding protein homolog 1; Short=ACBP-1; AltName: Full=Diazepam-binding inhibitor homolog; Short=DBI [Caenorhabditis elegans]	hypothetical protein	DBI, ACBP	PF00887.16|ACBP|Acyl CoA binding protein|m.827:31-111
c108026_g1	_	_	_	_	_
c108048_g1	divalent ion tolerance protein CutA [Sphingomonas elodea]	_	_	_	_
c108067_g1	PREDICTED: zinc finger protein 252-like [Solanum lycopersicum]	_	_	KRAB	PF13912.3|zf-C2H2_6|C2H2-type zinc finger|m.828:23-46;PF13912.3|zf-C2H2_6|C2H2-type zinc finger|m.828:85-107
c108073_g1	PREDICTED: probable leucine-rich repeat receptor-like protein kinase At1g35710 [Malus domestica]	_	_	_	_
c108082_g1	PREDICTED: serine/threonine-protein kinase/endoribonuclease IRE1b-like [Malus domestica]	_	_	ERN1	PF06479.9|Ribonuc_2-5A|Ribonuclease 2-5A|m.829:1-99
c1080_g1	hypothetical protein JCGZ_19966 [Jatropha curcas]	RecName: Full=Putative receptor-like protein kinase At5g39000; Flags: Precursor [Arabidopsis thaliana]	_	_	_
c10810_g1	protein disulfide-isomerase A6 [Capronia coronata CBS 617.96]	RecName: Full=Protein disulfide-isomerase erp38; Short=ERp38; Flags: Precursor [Neurospora crassa OR74A]	_	PDIA6, TXNDC7	_
c108113_g1	hypothetical protein S40285_08856 [Stachybotrys chlorohalonata IBT 40285]	RecName: Full=Protein FDD123; AltName: Full=CvHSP30/1 [Trametes versicolor]	_	_	PF01036.15|Bac_rhodopsin|Bacteriorhodopsin-like protein|m.830:27-252
c108123_g1	oxysterol-binding protein [Marssonina brunnea f. sp. 'multigermtubi' MB_m1]	_	_	_	_
c108124_g1	hypothetical protein W97_03979 [Coniosporium apollinis CBS 100218]	RecName: Full=NADPH--cytochrome P450 reductase; Short=CPR; Short=P450R [Cavia porcellus]	_	POR	PF00258.22|Flavodoxin_1|Flavodoxin|m.831:75-163
c10812_g1	_	_	_	_	_
c108149_g1	_	_	_	_	_
c10814_g1	unnamed protein product [Coffea canephora]	RecName: Full=Glutaredoxin-C9; Short=AtGrxC9; AltName: Full=Protein ROXY 19 [Arabidopsis thaliana]	SubName: Full=Chromosome chr10 scaffold_138, whole genome shotgun sequence;	grxC, GLRX, GLRX2	PF00462.21|Glutaredoxin|Glutaredoxin|m.833:52-114
c108153_g1	_	_	_	_	_
c108161_g1	cell cycle control protein [Aureobasidium pullulans EXF-150]	RecName: Full=U-box domain-containing protein 72; AltName: Full=Plant U-box protein 72; Short=OsPUB72 [Oryza sativa Japonica Group]	_	PRPF19, PRP19	_
c108189_g1	acriflavin resistance protein HAE1 family Environmental Information Processing [Rhizobium acriflavin resistance protein HAE1 fami	RecName: Full=Efflux pump membrane transporter BepE [Brucella suis 1330]	_	acrB, mexB, adeJ, smeE, mtrD, cmeB	_
c10819_g1	hypothetical protein MYCFIDRAFT_215488 [Pseudocercospora fijiensis CIRAD86]	_	_	LTV1	_
c108217_g1	GD23040 [Drosophila simulans]	_	_	_	_
c108230_g1	hypothetical protein BC1G_07780 [Botrytis cinerea B05.10]	RecName: Full=ATP synthase subunit alpha, mitochondrial; Flags: Precursor [Neurospora crassa OR74A]	_	ATPeF1A, ATP5A1, ATP1	_
c108238_g1	conserved hypothetical protein [Ajellomyces dermatitidis ER-3]	_	_	_	_
c108247_g1	importin, putative [Ricinus importin, putative [Ricinus communis]	_	_	_	_
c108249_g1	hydroxymethylglutaryl-CoA reductase (NADPH) [Cladophialophora psammophila CBS 110553]	RecName: Full=3-hydroxy-3-methylglutaryl-coenzyme A reductase; Short=HMG-CoA reductase [Fusarium fujikuroi]	_	HMGCR	PF00368.15|HMG-CoA_red|Hydroxymethylglutaryl-coenzyme A reductase|m.837:3-123
c108250_g1	hypothetical protein MYCFIDRAFT_89341 [Pseudocercospora fijiensis CIRAD86]	_	_	_	_
c108255_g1	_	_	_	_	_
c108272_g1	_	_	_	_	_
c108275_g1	_	_	_	_	_
c108321_g1	xaa-Pro aminopeptidase [Cladophialophora yegresii CBS 114405]	RecName: Full=FACT complex subunit spt16; AltName: Full=Facilitates chromatin transcription complex subunit spt16 [Aspergillus nidulans FGSC A4]	_	_	PF00557.21|Peptidase_M24|Metallopeptidase family M24|m.838:15-127
c10832_g1	hypothetical protein [gamma proteobacterium SCGC AAA168-P09]	_	_	amn	_
c10832_g2	hypothetical protein [Streptomyces sp. FxanaD5]	_	_	_	PF07505.8|DUF5131|Protein of unknown function (DUF5131)|m.839:1-149
c108331_g1	_	_	_	_	_
c108337_g1	_	_	_	_	_
c108347_g1	unnamed protein product [Coffea canephora]	RecName: Full=Probable serine/threonine-protein kinase DDB_G0267514 [Dictyostelium discoideum]	protein kinase family protein; protein kinase family protein; FUNCTIONS IN: protein serine/t [...]	_	PF07714.14|Pkinase_Tyr|Protein tyrosine kinase|m.840:282-529;PF00069.22|Pkinase|Protein kinase domain|m.840:284-527;PF01842.22|ACT|ACT domain|m.840:169-215
c10834_g1	hypothetical protein MYCFIDRAFT_70763 [Pseudocercospora fijiensis CIRAD86]	RecName: Full=Prohibitin-2 [Saccharomyces cerevisiae S288c]	_	PHB2	PF01145.22|Band_7|SPFH domain / Band 7 family|m.842:41-142
c10834_g2	hypothetical protein MYCFIDRAFT_70763 [Pseudocercospora fijiensis CIRAD86]	RecName: Full=Prohibitin-2 [Saccharomyces cerevisiae S288c]	SPFH domain / Band 7 family protein;	PHB2	PF01145.22|Band_7|SPFH domain / Band 7 family|m.844:2-80
c108351_g1	hypothetical protein COCSADRAFT_89310 [Bipolaris sorokiniana ND90Pr]	RecName: Full=Probable cytochrome b5	hypothetical protein	_	_
c10835_g1	hypothetical protein EUGRSUZ_C03259 [Eucalyptus grandis]	_	_	_	_
c108383_g1	fumarate reductase [Fomitiporia mediterranea MF3/22]	_	_	_	_
c108396_g1	hypothetical protein MYCGRDRAFT_83481 [Zymoseptoria tritici IPO323]	_	_	_	PF13409.3|GST_N_2|Glutathione S-transferase, N-terminal domain|m.845:22-92;PF13417.3|GST_N_3|Glutathione S-transferase, N-terminal domain|m.845:20-98
c10841_g1	hypothetical protein G647_06227 [Cladophialophora carrionii CBS 160.54]	RecName: Full=Heat shock protein 78, mitochondrial; Flags: Precursor [Schizosaccharomyces pombe 972h-]	_	clpB	_
c108433_g1	PREDICTED: transaldolase-like isoform X1 [Aplysia californica]	RecName: Full=Transaldolase [Chlamydia trachomatis A/HAR-13]	_	E2.2.1.2, talA, talB	_
c108443_g1	_	_	_	_	_
c108449_g1	Similar to Glucan endo-1,6-beta-glucosidase B; acc. no. Q5B6Q3 [Pyronema omphalodes CBS 100304]	RecName: Full=Glucan endo-1,6-beta-glucosidase B; AltName: Full=Beta-1,6-glucanase B; AltName: Full=Endo-1,6-beta-D-glucanase B; AltName: Full=Endo-1,6-beta-glucana	_	_	_
c108485_g1	hypothetical protein MBM_07165 [Marssonina brunnea f. sp. 'multigermtubi' MB_m1]	_	_	_	_
c108491_g1	aquaporin [Colletotrichum higginsianum]	_	_	AQPF	PF00230.17|MIP|Major intrinsic protein|m.853:49-119
c108498_g1	aspartate-tRNA(Asn) ligase [Cyphellophora europaea CBS 101466]	_	_	DARS, aspS	_
c108513_g1	putative Pre-mRNA-splicing factor ATP-dependent RNA helicase PRP43 [Glarea lozoyensis 74030]	RecName: Full=Pre-mRNA-splicing factor ATP-dependent RNA helicase PRP43; AltName: Full=Helicase JA1 [Saccharomyces cerevisiae S288c]	_	DHX15, PRP43	_
c10852_g1	PREDICTED: elongation factor 1-gamma-like [Vitis vinifera]	RecName: Full=Elongation factor 1-gamma 2; Short=EF-1-gamma 2; AltName: Full=eEF-1B gamma 2 [Oryza sativa Japonica Group]	_	EEF1G	PF00043.22|GST_C|Glutathione S-transferase, C-terminal domain|m.856:1-60;PF14497.3|GST_C_3|Glutathione S-transferase, C-terminal domain|m.856:2-63
c108538_g1	PREDICTED: eukaryotic translation initiation factor 3 subunit B-like [Solanum lycopersicum]	RecName: Full=Eukaryotic translation initiation factor 3 subunit B; Short=eIF3b; AltName: Full=eIF-3-eta; AltName: Full=eIF3 p110	_	EIF3B	_
c10853_g1	hypothetical protein HMPREF1120_06898 [Exophiala dermatitidis NIH/UT8656]	_	_	_	_
c108544_g2	_	_	_	_	_
c108562_g1	GCN5 family acetyltransferase [Ochrobactrum sp. EGD-AQ16]	_	GCN5-related N-acetyltransferase	_	PF13673.4|Acetyltransf_10|Acetyltransferase (GNAT) domain|m.860:41-123;PF13508.4|Acetyltransf_7|Acetyltransferase (GNAT) domain|m.860:50-122;PF00583.22|Acetyltransf_1|Acetyltransferase (GNAT) family|m.860:50-121
c108570_g1	predicted protein [Nectria haematococca mpVI 77-13-4]	RecName: Full=Pre-mRNA-processing-splicing factor 8; AltName: Full=220 kDa U5 snRNP-specific protein; AltName: Full=PRP8 homolog; AltName: Full=Splicing factor Prp8	_	PRPF8, PRP8	_
c108572_g1	arsenic transporter ATPase [Citrobacter sp. 30_2]	RecName: Full=Arsenical pump-driving ATPase; AltName: Full=Arsenical resistance ATPase; AltName: Full=Arsenite-translocating ATPase; AltName: Full=Arsenite-transpor	_	arsA, ASNA1	PF02374.12|ArsA_ATPase|Anion-transporting ATPase|m.862:2-110
c108581_g1	lon protease like 2, peroxisomal [Cladophialophora psammophila CBS 110553]	RecName: Full=Lon protease homolog 2, peroxisomal [Aspergillus niger CBS 513.88]	_	lon	PF02190.13|LON_substr_bdg|ATP-dependent protease La (LON) substrate-binding domain|m.863:28-82
c108600_g1	hsp90-like protein [Marssonina brunnea f. sp. 'multigermtubi' MB_m1]	_	_	_	_
c108601_g1	hypothetical protein BOTBODRAFT_45522 [Botryobasidium botryosum FD-172 SS1]	RecName: Full=54S ribosomal protein yml6, mitochondrial [Schizosaccharomyces pombe 972h-]	.	RP-L4, MRPL4, rplD	PF00573.19|Ribosomal_L4|Ribosomal protein L4/L1 family|m.865:13-113
c108602_g1	PREDICTED: putative pentatricopeptide repeat-containing protein At1g53330 [Prunus mume]	RecName: Full=Putative pentatricopeptide repeat-containing protein At1g53330 [Arabidopsis thaliana]	_	_	PF01535.17|PPR|PPR repeat|m.866:24-52;PF01535.17|PPR|PPR repeat|m.866:59-80;PF13812.3|PPR_3|Pentatricopeptide repeat domain|m.866:18-66
c10861_g1	_	_	_	_	_
c108646_g1	hypothetical protein DOTSEDRAFT_69421 [Dothistroma septosporum NZE10]	RecName: Full=Mitochondrial import receptor subunit tom22; AltName: Full=Mitochondrial 22 kDa outer membrane protein; AltName: Full=Translocase of outer membrane 2	Mitochondrial import receptor subunit tom22	TOM22	PF04281.10|Tom22|Mitochondrial import receptor subunit Tom22|m.867:1-130
c108648_g1	putative protein TIF31 like protein [Glarea lozoyensis 74030]	RecName: Full=Clustered mitochondria protein homolog; AltName: Full=Protein TIF31 homolog [Botrytis cinerea B05.10]	_	TIF31, CLU1	_
c108651_g1	hypothetical protein G647_00592 [Cladophialophora carrionii CBS 160.54]	_	_	_	_
c108661_g1	_	_	_	_	_
c108674_g1	_	_	_	_	_
c108686_g1	gamma-gliadin, partial [Aegilops speltoides]	_	_	IST1	_
c108690_g1	hypothetical protein, partial [Bacillus cereus]	RecName: Full=Glutamic acid-rich protein; Flags: Precursor	_	ANP32B	_
c108705_g1	PREDICTED: uncharacterized protein LOC103330614 [Prunus mume]	_	_	_	PF03108.12|DBD_Tnp_Mut|MuDR family transposase|m.876:1-52
c108707_g1	short-chain dehydrogenase [Marssonina brunnea f. sp. 'multigermtubi' MB_m1]	_	_	_	_
c10871_g1	xylan 1,4-beta-xylosidase [Peptoclostridium difficile]	RecName: Full=Beta-xylosidase; AltName: Full=1,4-beta-D-xylan xylohydrolase; AltName: Full=Xylan 1,4-beta-xylosidase [Bacillus subtilis subsp. subtilis str. 168]	_	xynB	PF04616.11|Glyco_hydro_43|Glycosyl hydrolases family 43|m.877:1-125
c108734_g1	sugar nucleotide epimerase [Coccomyxa subellipsoidea C-169]	RecName: Full=GDP-mannose 3,5-epimerase 2; Short=GDP-Man 3,5-epimerase 2 [Oryza sativa Japonica Group]	_	GME	PF01370.18|Epimerase|NAD dependent epimerase/dehydratase family|m.878:34-102
c10875_g1	conserved hypothetical protein [Botrytis cinerea B05.10]	_	hypothetical protein	_	_
c108766_g1	_	_	_	_	_
c108769_g1	hypothetical protein MYCFIDRAFT_86408 [Pseudocercospora fijiensis CIRAD86]	RecName: Full=Putative phospholipid-transporting ATPase C821.13c [Schizosaccharomyces pombe 972h-]	_	E3.6.3.1	_
c108777_g1	hypothetical protein HMPREF1541_01066 [Cyphellophora europaea CBS 101466]	_	_	RAD54B	_
c10877_g1	Zn2/Cys6 DNA-binding protein [Glarea lozoyensis ATCC 20868]	RecName: Full=Uncharacterized transcriptional regulatory protein C1327.01c [Schizosaccharomyces pombe 972h-]	_	_	PF00172.15|Zn_clus|Fungal Zn(2)-Cys(6) binuclear cluster domain|m.883:14-50
c1087_g1	_	_	_	_	_
c108809_g1	_	_	_	_	_
c108814_g1	hypothetical protein CIMG_04887 [Coccidioides immitis RS]	RecName: Full=Mitochondrial protein import protein MAS5; AltName: Full=Yeast dnaJ protein 1; Flags: Precursor [Saccharomyces cerevisiae S288c]	_	DNAJA2	_
c108828_g1	hypothetical protein H632_c615p1 [Helicosporidium sp. ATCC 50920]	_	_	GPAT3_4, AGPAT9, AGPAT6	_
c108830_g1	_	_	_	_	_
c108834_g1	_	_	_	_	_
c108845_g1	cob(I)yrinic acid a c-diamide adenosyltransferase [Phyllobacterium sp. UNC302MFCol5.2]	RecName: Full=Cob(I)yrinic acid a,c-diamide adenosyltransferase; AltName: Full=Cob(I)alamin adenosyltransferase [Mycobacterium bovis AF2122/97]	hypothetical protein	MMAB, pduO	PF01923.15|Cob_adeno_trans|Cobalamin adenosyltransferase|m.886:7-150
c108848_g1	deoxyhypusine hydroxylase [Coniosporium apollinis CBS 100218]	RecName: Full=Deoxyhypusine hydroxylase; Short=DOHH; AltName: Full=Deoxyhypusine dioxygenase; AltName: Full=Deoxyhypusine monooxygenase [Aspergillus niger CBS 513.	_	DOHH	_
c108855_g1	glutaredoxin [Acidovorax glutaredoxin [Acidovorax delafieldii 2AN]	_	_	_	_
c10887_g1	hypothetical protein MYCFIDRAFT_186373 [Pseudocercospora fijiensis CIRAD86]	RecName: Full=Serine palmitoyltransferase 2; Short=SPT 2; AltName: Full=Long chain base biosynthesis protein 2 [Schizosaccharomyces pombe 972h-]	hypothetical protein	SPT	PF00155.18|Aminotran_1_2|Aminotransferase class I and II|m.888:8-124
c108886_g1	putative Lysyl-tRNA synthetase, cytoplasmic [Glarea lozoyensis 74030]	RecName: Full=Lysine--tRNA ligase, cytoplasmic; AltName: Full=Lysyl-tRNA synthetase; Short=LysRS [Saccharomyces cerevisiae S288c]	_	KARS, lysS	PF00152.17|tRNA-synt_2|tRNA synthetases class II (D, K and N)|m.890:2-137
c10889_g1	_	_	_	_	_
c10892_g1	cell division protein FtsY [Brucella sp. BO2]	_	_	_	_
c108946_g1	putative Hexokinase [Glarea lozoyensis 74030]	RecName: Full=Hexokinase [Aspergillus nidulans FGSC A4]	_	HK	PF03727.13|Hexokinase_2|Hexokinase|m.893:1-127
c108953_g1	_	_	_	_	_
c108964_g1	_	_	_	_	_
c108977_g1	_	_	_	_	_
c109003_g1	_	_	_	_	_
c109022_g1	nucleosome assembly protein [Pyrenophora tritici-repentis Pt-1C-BFP]	RecName: Full=Putative nucleosome assembly protein C2D10.11C [Schizosaccharomyces pombe 972h-]	_	NAP1L1, NRP	_
c109030_g1	hypothetical protein MYCFIDRAFT_72248 [Pseudocercospora fijiensis CIRAD86]	RecName: Full=Probable aryl-alcohol dehydrogenase AAD4 [Saccharomyces cerevisiae S288c]	_	_	PF00248.18|Aldo_ket_red|Aldo/keto reductase family|m.895:8-87
c109031_g1	hypothetical protein MYCGRDRAFT_75229 [Zymoseptoria tritici IPO323]	_	_	_	PF01965.21|DJ-1_PfpI|DJ-1/PfpI family|m.896:26-107
c109059_g1	hypothetical protein DOTSEDRAFT_181357 [Dothistroma septosporum NZE10]	_	_	_	_
c109075_g1	PREDICTED: putative ribonuclease H protein At1g65750 [Prunus mume]	_	_	_	_
c109093_g1	T-complex protein 1 subunit delta [Exophiala dermatitidis NIH/UT8656]	RecName: Full=T-complex protein 1 subunit delta; Short=TCP-1-delta; AltName: Full=CCT-delta; AltName: Full=Stimulator of TAR RNA-binding [Homo sapiens]	_	CCT4	PF00118.21|Cpn60_TCP1|TCP-1/cpn60 chaperonin family|m.900:1-107
c109099_g1	ATP-dependent protease La [Pyrenophora tritici-repentis Pt-1C-BFP]	RecName: Full=Lon protease homolog, mitochondrial; Flags: Precursor [Aspergillus fumigatus Af293]	_	PRSS15, PIM1	_
c109101_g1	PTS mannose transporter subunit IIA [Peptoclostridium difficile]	_	PTS system, IIc component	PTS-Man-EIIC, manY	PF03609.11|EII-Sor|PTS system sorbose-specific iic component|m.901:1-108
c109114_g1	hypothetical protein AUEXF2481DRAFT_1798 [Aureobasidium subglaciale EXF-2481]	_	_	_	_
c10911_g1	PREDICTED: uncharacterized protein LOC100261969 [Vitis vinifera]	_	hypothetical protein	_	PF07889.9|DUF1664|Protein of unknown function (DUF1664)|m.904:113-236
c109125_g1	hypothetical protein EUGRSUZ_F03233 [Eucalyptus grandis]	RecName: Full=NADH kinase; Short=AtNADK-3 [Arabidopsis thaliana]	SubName: Full=Chromosome chr19 scaffold_4, whole genome shotgun sequence;	ppnK, NADK	PF01513.18|NAD_kinase|ATP-NAD kinase|m.905:77-109;PF01513.18|NAD_kinase|ATP-NAD kinase|m.905:131-302
c10914_g1	_	_	_	_	_
c109158_g1	hypothetical protein MYCFIDRAFT_52738 [Pseudocercospora fijiensis CIRAD86]	RecName: Full=Probable glutamate--tRNA ligase, cytoplasmic; AltName: Full=Glutamyl-tRNA synthetase; Short=GluRS [Dictyostelium discoideum]	_	EARS, gltX	PF03950.15|tRNA-synt_1c_C|tRNA synthetases class I (E and Q), anti-codon binding domain|m.906:1-113
c109161_g1	vacuolar protease A [Exophiala aquamarina CBS 119918]	RecName: Full=Vacuolar protease A; AltName: Full=Aspartic endopeptidase pep2; AltName: Full=Aspartic protease pep2; Flags: Precursor [Aspergillus fumigatus Af293]	_	E3.4.23.25	PF00026.20|Asp|Eukaryotic aspartyl protease|m.907:1-128;PF14543.3|TAXi_N|Xylanase inhibitor N-terminal|m.907:2-54
c109175_g1	_	_	_	_	_
c109184_g1	hypothetical protein A1O5_03639 [Cladophialophora psammophila CBS 110553]	_	_	UTP15	PF09384.7|UTP15_C|UTP15 C terminal|m.908:2-97;PF09384.7|UTP15_C|UTP15 C terminal|m.908:99-145
c109187_g1	plastidic glucose transporter 4 [Pyrenophora tritici-repentis Pt-1C-BFP]	_	_	_	_
c109211_g2	_	_	_	_	_
c109227_g1	hypothetical protein HMPREF1120_08939 [Exophiala dermatitidis NIH/UT8656]	RecName: Full=Golgi apparatus membrane protein tvp38 [Botrytis cinerea B05.10]	hypothetical protein; Golgi membrane protein involved in vesicular trafficking and spindle m [...]	_	PF09335.8|SNARE_assoc|SNARE associated Golgi protein|m.909:109-205
c109229_g1	hypothetical protein HMPREF1541_00729 [Cyphellophora europaea CBS 101466]	RecName: Full=Ceramide very long chain fatty acid hydroxylase SCS7; Short=Ceramide VLCFA hydroxylase SCS7; AltName: Full=Suppressor of calcium sensitivity 7 [Sacchar	_	FA2H, SCS7	_
c109234_g1	hypothetical protein AN2379.2 [Aspergillus nidulans FGSC A4]	_	_	_	_
c109243_g1	putative F-box and WD domain-containing protein [Marssonina brunnea f. sp. 'multigermtubi' MB_m1]	_	_	_	_
c109255_g1	Cullin 1 [Exophiala aquamarina CBS 119918]	RecName: Full=Cullin-1; Short=CUL-1 [Homo sapiens]	_	CUL1, CDC53	_
c109313_g1	protein disulfide-isomerase domain [Cyphellophora europaea CBS 101466]	RecName: Full=Protein disulfide-isomerase tigA; Flags: Precursor [Aspergillus niger]	_	PDIA6, TXNDC7	_
c109323_g1	conserved hypothetical protein [Ricinus communis]	RecName: Full=Cucumisin; AltName: Allergen=Cuc m 1; Flags: Precursor [Cucumis melo]	_	_	_
c109341_g1	SNF7 family protein [Arthroderma otae CBS 113480]	_	_	VPS24, CHMP3	_
c109342_g1	calcium-binding EF hand family protein [Populus trichocarpa]	RecName: Full=Probable calcium-binding protein CML45; AltName: Full=Calmodulin-like protein 45 [Arabidopsis thaliana]	_	CALM	PF00036.29|EF-hand_1|EF hand|m.912:167-192;PF13405.3|EF-hand_6|EF-hand domain|m.912:130-157;PF13499.3|EF-hand_7|EF-hand domain pair|m.912:129-192;PF13202.3|EF-hand_5|EF hand|m.912:132-153;PF13202.3|EF-hand_5|EF hand|m.912:173-190;PF13833.3|EF-hand_8|EF-hand domain pair|m.912:141-192
c10935_g1	_	_	_	_	_
c10936_g1	putative hsp70 chaperone protein [Neofusicoccum parvum UCRNP2]	RecName: Full=78 kDa glucose-regulated protein homolog; Short=GRP-78; AltName: Full=Immunoglobulin heavy chain-binding protein homolog; Short=BiP; Flags: Precursor	_	HSPA5, BIP	_
c109382_g1	putative NADH oxidase [Glarea lozoyensis 74030]	_	_	_	_
c109387_g1	hypothetical protein A1O9_05557 [Exophiala aquamarina CBS 119918]	_	_	_	_
c109403_g1	_	_	_	_	_
c10941_g1	_	_	_	_	_
c109420_g1	aspartate kinase [Exophiala aquamarina CBS 119918]	RecName: Full=Probable aspartokinase; AltName: Full=Aspartate kinase [Schizosaccharomyces pombe 972h-]	_	lysC	PF00696.25|AA_kinase|Amino acid kinase family|m.916:10-111
c109421_g1	hypothetical protein MYCFIDRAFT_76592 [Pseudocercospora fijiensis CIRAD86]	RecName: Full=40S ribosomal protein S30-A [Saccharomyces cerevisiae S288c]	40S ribosomal protein S30, putative;	RP-S30e, RPS30	_
c109423_g1	peroxisomal hydratase-dehydrogenase-epimerase [Cladophialophora carrionii CBS peroxisomal hydratase-dehydrogenase-epimerase [Clado	RecName: Full=Peroxisomal hydratase-dehydrogenase-epimerase; Short=HDE; AltName: Full=Multifunctional beta-oxidation protein; Short=MFP; Includes: RecName: Full=2-en	_	FOX2	_
c10943_g1	hypothetical protein G647_09317 [Cladophialophora carrionii CBS 160.54]	_	_	ATP13A1	_
c10944_g1	translation initiation factor SU [Coccomyxa subellipsoidea C-169]	RecName: Full=Protein translation factor SUI1 homolog; AltName: Full=Protein GOS2; AltName: Full=Protein eIF1; AltName: Full=Translation initiation factor 1 [Oryza	annotation not avaliable	EIF1, SUI1	PF01253.19|SUI1|Translation initiation factor SUI1|m.918:48-97
c109453_g2	_	_	_	_	_
c109459_g1	membrane protein [Peptoclostridium difficile]	_	_	_	_
c109511_g1	hypothetical protein EGK_05279, partial [Macaca mulatta]	RecName: Full=Putative uncharacterized protein encoded by LINC00269	annotation not available	AMBRA1	_
c109522_g1	hypothetical protein MYCFIDRAFT_57828 [Pseudocercospora fijiensis CIRAD86]	RecName: Full=Carbamoyl-phosphate synthase arginine-specific large chain; AltName: Full=Arginine-specific carbamoyl-phosphate synthetase, ammonia chain [Saccharomyces	_	carB, CPA2	_
c109543_g1	probable methyltransferase Cyt19 [Cyanidioschyzon merolae strain 10D]	RecName: Full=Arsenite methyltransferase; AltName: Full=Methylarsonite methyltransferase; AltName: Full=S-adenosyl-L-methionine:arsenic(III) methyltransferase [Rattu	_	_	_
c109589_g1	_	_	_	_	_
c10958_g2	_	_	_	_	_
c109596_g1	vacuolar protease A [Cladophialophora psammophila CBS 110553]	RecName: Full=Vacuolar protease A; Flags: Precursor [Neurospora crassa OR74A]	_	E3.4.23.25	_
c109618_g1	hypothetical protein [Monosiga brevicollis MX1]	_	_	_	_
c10963_g1	hypothetical protein MYCFIDRAFT_163725 [Pseudocercospora fijiensis CIRAD86]	_	_	_	_
c109643_g1	_	_	_	_	_
c109649_g1	putative transcriptional regulatory protein-like protein [Acremonium chrysogenum ATCC 11550]	_	_	_	_
c109667_g1	hypothetical protein COCSUDRAFT_83574 [Coccomyxa subellipsoidea C-169]	RecName: Full=Thioredoxin domain-containing protein 5; AltName: Full=Endoplasmic reticulum resident protein 46; Short=ER protein 46; Short=ERp46; AltName: Full=Thi	_	TXNDC5, ERP46	_
c109683_g1	sterol esterase [Schistosoma mansoni]	RecName: Full=Lipase member M; AltName: Full=Lipase-like abhydrolase domain-containing protein 3; Flags: Precursor [Mus musculus]	_	LIPA	_
c109688_g1	hypothetical protein MYCFIDRAFT_29258 [Pseudocercospora fijiensis CIRAD86]	RecName: Full=Protein transport protein SEC31	_	SEC31	_
c109720_g1	_	_	_	_	PF00838.14|TCTP|Translationally controlled tumour protein|m.925:68-133
c109727_g1	_	_	_	_	_
c109736_g1	hypothetical protein HMPREF1541_06415 [Cyphellophora europaea CBS 101466]	_	_	_	_
c109737_g1	hypothetical protein DDB_G0278295 [Dictyostelium discoideum AX4]	RecName: Full=Putative phosphatidylglycerol/phosphatidylinositol transfer protein DDB_G0278295; Flags: Precursor [Dictyostelium discoideum]	_	_	PF02221.12|E1_DerP2_DerF2|ML domain|m.928:23-127;PF14558.3|TRP_N|ML-like domain|m.928:24-119
c109751_g1	_	_	_	_	_
c109758_g1	hypothetical protein MYCFIDRAFT_95403, partial [Pseudocercospora fijiensis CIRAD86]	_	_	_	_
c109762_g1	hypothetical protein AURANDRAFT_22183 [Aureococcus anophagefferens]	RecName: Full=60S ribosomal protein L12 [Mus musculus]	ribosomal protein L12, putative	RP-L12e, RPL12	PF03946.11|Ribosomal_L11_N|Ribosomal protein L11, N-terminal domain|m.931:20-76;PF00298.16|Ribosomal_L11|Ribosomal protein L11, RNA binding domain|m.931:81-131
c109776_g1	_	_	_	_	_
c109802_g1	hypothetical protein A1O1_00042 [Capronia coronata CBS 617.96]	_	_	_	_
c109807_g1	_	_	_	_	_
c109807_g2	_	_	_	_	_
c109818_g1	hypothetical protein SETTUDRAFT_133348 [Setosphaeria turcica Et28A]	RecName: Full=Uncharacterized protein C57A7.06 [Schizosaccharomyces pombe 972h-]	_	UTP14	_
c109840_g1	hypothetical protein MYCFIDRAFT_87130 [Pseudocercospora fijiensis CIRAD86]	RecName: Full=Adenylosuccinate synthetase; Short=AMPSase; Short=AdSS; AltName: Full=IMP--aspartate ligase [Pyrenophora tritici-repentis Pt-1C-BFP]	hypothetical protein; Plays an important role in the de novo pathway of purine nucleotide bi [...]	purA, ADSS	PF00709.18|Adenylsucc_synt|Adenylosuccinate synthetase|m.934:1-253
c109855_g1	_	_	_	_	_
c109856_g2	hypothetical protein S7711_08190 [Stachybotrys chartarum IBT 7711]	RecName: Full=Probable secreted beta-glucosidase SUN4; AltName: Full=Septation protein SUN4; AltName: Full=Soluble cell wall protein 3; Flags: Precursor [Saccharomyc	hypothetical protein	SUN	PF03856.10|SUN|Beta-glucosidase (SUN family)|m.936:27-280
c109858_g1	_	_	_	_	_
c109867_g1	hypothetical protein A1O3_09885 [Capronia epimyces CBS 606.96]	_	_	_	_
c109900_g1	hypothetical protein MYCFIDRAFT_156965 [Pseudocercospora fijiensis CIRAD86]	_	_	_	_
c109906_g1	Cro/Cl family transcriptional regulator [[Ruminococcus]	_	_	rstA1	PF02486.16|Rep_trans|Replication initiation factor|m.941:2-101
c109906_g2	Cro/Cl family transcriptional regulator [[Ruminococcus]	_	_	rstA1	PF02486.16|Rep_trans|Replication initiation factor|m.942:2-89
c109919_g1	hypothetical protein NEUTE1DRAFT_68632 [Neurospora tetrasperma FGSC 2508]	_	_	_	_
c109926_g1	hypothetical protein SS1G_11000 [Sclerotinia sclerotiorum 1980]	RecName: Full=Cystathionine gamma-synthase; AltName: Full=O-succinylhomoserine (thiol)-lyase	_	metB	PF01053.17|Cys_Met_Meta_PP|Cys/Met metabolism PLP-dependent enzyme|m.943:7-155
c109930_g1	hypothetical protein MYCFIDRAFT_212667 [Pseudocercospora fijiensis CIRAD86]	RecName: Full=Fatty acid synthase subunit alpha; Includes: RecName: Full=Acyl carrier; Includes: RecName: Full=3-oxoacyl-[acyl-carrier-protein]	_	FAS2	_
c109999_g1	hypothetical protein [Hevea brasiliensis]	_	hypothetical protein	_	_
c10_g1	peptidase M20 [Peptoclostridium glutamate carboxypeptidase [Peptoclostridium difficile 630]	_	_	abgB	_
c110022_g1	putative Glutathione S-transferase omega-like 2 [Glarea lozoyensis 74030]	RecName: Full=Glutathione S-transferase omega-like 2; AltName: Full=Glutathione-dependent dehydroascorbate reductase [Schizosaccharomyces pombe 972h-]	Putative uncharacterized protein	ECM4	PF13409.3|GST_N_2|Glutathione S-transferase, N-terminal domain|m.945:80-185;PF13410.3|GST_C_2|Glutathione S-transferase, C-terminal domain|m.945:234-308;PF00043.22|GST_C|Glutathione S-transferase, C-terminal domain|m.945:229-310
c110030_g1	_	_	_	_	_
c110043_g1	ribosomal protein DAP3 [Marssonina brunnea f. sp. 'multigermtubi' MB_m1]	_	_	DAP3, MRPS29	PF10236.6|DAP3|Mitochondrial ribosomal death-associated protein 3|m.947:2-115
c110050_g1	PREDICTED: LOW QUALITY PROTEIN: uncharacterized protein LOC103491136 [Cucumis melo]	RecName: Full=Subtilisin-like protease SBT5.3; AltName: Full=Auxin-induced in root cultures protein 3; AltName: Full=Subtilase subfamily 5 member 3; Short=AtSBT5.3;	_	_	_
c11005_g1	putative glutathione S-transferase domain-containing protein [Colletotrichum sublineola]	_	hypothetical protein	GST, gst	PF14497.3|GST_C_3|Glutathione S-transferase, C-terminal domain|m.948:163-275;PF00043.22|GST_C|Glutathione S-transferase, C-terminal domain|m.948:164-257
c110060_g1	PREDICTED: stress response protein NST1-like [Solanum tuberosum]	_	SubName: Full=Chromosome chr9 scaffold_7, whole genome shotgun sequence;	_	_
c110071_g1	_	_	_	_	_
c110079_g1	hypothetical protein PRUPE_ppa008630mg [Prunus persica]	RecName: Full=Putative GDP-L-fucose synthase 2; AltName: Full=GDP-4-keto-6-deoxy-D-mannose-3,5-epimerase-4-reductase 2; Short=AtGER2 [Arabidopsis thaliana]	_	TSTA3, fcl	PF01370.18|Epimerase|NAD dependent epimerase/dehydratase family|m.951:1-32
c110081_g1	PREDICTED: transcription factor ASG4-like [Vitis vinifera]	RecName: Full=Protein REVEILLE 8; AltName: Full=MYB-like transcription factor; AltName: Full=Protein LHY-CCA1-like 5 [Arabidopsis thaliana]	SubName: Full=Chromosome undetermined scaffold_91, whole genome shotgun sequence;	_	PF00249.28|Myb_DNA-binding|Myb-like DNA-binding domain|m.952:70-114
c110086_g1	putative Glucan 1,3-beta-glucosidase [Marssonina brunnea f. sp. 'multigermtubi' putative Glucan 1,3-beta-glucosidase [Marssonina br	RecName: Full=Glucan 1,3-beta-glucosidase; AltName: Full=Exo-1,3-beta-glucanase; Flags: Precursor	_	E3.2.1.58	_
c1100_g1	LIM domain-containing protein [Marssonina brunnea f. sp. 'multigermtubi' MB_m1]	_	_	_	_
c110117_g1	hypothetical protein DOTSEDRAFT_75324 [Dothistroma septosporum NZE10]	_	_	_	_
c110122_g1	hypothetical protein [Blastomonas sp. CACIA14H2]	_	_	_	PF02120.13|Flg_hook|Flagellar hook-length control protein FliK|m.960:136-212
c110129_g1	hypothetical protein A1O5_08065 [Cladophialophora psammophila CBS 110553]	RecName: Full=Hexokinase-1; AltName: Full=Hexokinase I [Aspergillus fumigatus Af293]	_	HK	PF00349.18|Hexokinase_1|Hexokinase|m.963:2-67;PF03727.13|Hexokinase_2|Hexokinase|m.963:73-117
c110150_g1	Hypothetical protein [Methylobacterium mesophilicum]	_	_	_	_
c110151_g1	KH domain-containing protein [Marssonina brunnea f. sp. 'multigermtubi' MB_m1]	_	_	_	_
c110175_g1	major facilitator transporter [Klebsiella oxytoca]	_	_	togT, rhiT	_
c11017_g1	hypothetical protein [Herbaspirillum sp. YR522]	_	_	K09921	PF04340.9|DUF484|Protein of unknown function, DUF484|m.964:4-104
c110191_g1	hypothetical protein BC1G_02343 [Botrytis cinerea B05.10]	RecName: Full=Acetyl-coenzyme A transporter 1; Short=AT-1; Short=Acetyl-CoA transporter 1; AltName: Full=Solute carrier family 33 member 1 [Homo sapiens]	hypothetical protein	_	PF13000.4|Acatn|Acetyl-coenzyme A transporter 1|m.965:31-118;PF13000.4|Acatn|Acetyl-coenzyme A transporter 1|m.965:121-227
c110191_g2	hypothetical protein BC1G_02343 [Botrytis cinerea B05.10]	RecName: Full=Uncharacterized protein C21B10.09 [Schizosaccharomyces pombe 972h-]	_	_	PF13000.4|Acatn|Acetyl-coenzyme A transporter 1|m.966:5-102
c110201_g1	sulfite reductase hemoprotein [Colletotrichum fioriniae PJ7]	RecName: Full=Sulfite reductase [NADPH]	_	cysI	PF01077.19|NIR_SIR|Nitrite and sulphite reductase 4Fe-4S domain|m.967:1-70
c110218_g1	hypothetical protein TREMEDRAFT_70996 [Tremella mesenterica DSM 1558]	RecName: Full=Elongation factor 3; Short=EF-3	_	EF3, TEF3	_
c110220_g1	_	_	_	_	_
c110236_g1	P-loop containing nucleoside triphosphate hydrolase [Glarea lozoyensis ATCC 20868]	RecName: Full=Putative ATP-dependent RNA helicase ucp12 [Schizosaccharomyces pombe 972h-]	_	DHX57	_
c11023_g1	PREDICTED: protein UXT homolog [Solanum lycopersicum]	RecName: Full=Protein UXT homolog [Dictyostelium discoideum]	SubName: Full=Putative uncharacterized protein;	_	PF02996.14|Prefoldin|Prefoldin subunit|m.972:87-194
c110266_g1	hypothetical protein MYCFIDRAFT_203611 [Pseudocercospora fijiensis CIRAD86]	_	_	_	_
c110269_g1	NAD(P)-binding Rossmann-fold containing protein [Glarea lozoyensis ATCC 20868]	RecName: Full=dTDP-D-glucose 4,6-dehydratase [Homo sapiens]	hypothetical protein	E4.2.1.46, rfbB, rffG	PF16363.2|GDP_Man_Dehyd|GDP-mannose 4,6 dehydratase|m.973:10-182;PF01370.18|Epimerase|NAD dependent epimerase/dehydratase family|m.973:8-114;PF07993.9|NAD_binding_4|Male sterility protein|m.973:10-54;PF04321.14|RmlD_sub_bind|RmlD substrate binding domain|m.973:12-180
c110275_g1	putative 5'-3' exoribonuclease 2 [Glarea lozoyensis 74030]	RecName: Full=5'-3' exoribonuclease 2; AltName: Full=Exoribonuclease 1	_	XRN2, RAT1	_
c110303_g1	hypothetical protein DOTSEDRAFT_53576 [Dothistroma septosporum NZE10]	RecName: Full=ATP-dependent RNA helicase DOB1; AltName: Full=mRNA transport regulator MTR4 [Saccharomyces cerevisiae S288c]	_	MTR4, SKIV2L2	PF00270.26|DEAD|DEAD/DEAH box helicase|m.974:2-99
c110316_g1	_	_	_	_	_
c110336_g1	_	_	_	_	_
c110337_g1	deoxyhypusine hydroxylase [Exophiala dermatitidis NIH/UT8656]	RecName: Full=Deoxyhypusine hydroxylase; Short=DOHH; AltName: Full=Deoxyhypusine dioxygenase; AltName: Full=Deoxyhypusine monooxygenase [Aspergillus fumigatus Af29	_	DOHH	PF03130.13|HEAT_PBS|PBS lyase HEAT-like repeat|m.977:88-111
c11036_g1	hypothetical protein MYCFIDRAFT_57672 [Pseudocercospora fijiensis CIRAD86]	_	_	_	PF00171.19|Aldedh|Aldehyde dehydrogenase family|m.978:48-149
c110376_g1	PREDICTED: basic 7S globulin 2-like [Glycine max]	_	_	_	_
c11037_g1	_	_	_	_	_
c110389_g1	hypothetical protein A1O5_00207 [Cladophialophora psammophila CBS 110553]	_	_	SLC24A6, NCKX6	_
c110391_g1	predicted protein [Physcomitrella patens]	RecName: Full=Purple acid phosphatase 15; AltName: Full=Phytase; Flags: Precursor [Arabidopsis thaliana]	_	_	_
c110406_g1	ATP-dependent RNA helicase DBP5 [Capronia epimyces CBS 606.96]	RecName: Full=ATP-dependent RNA helicase dbp5	_	DDX19, DBP5	_
c110430_g1	PREDICTED: nitric oxide synthase 1 [Vitis vinifera]	RecName: Full=NO-associated protein 1, chloroplastic/mitochondrial; Short=AtNOA1; AltName: Full=Dubious mitochondrial nitric oxide synthase 1; Short=AtNOS1; AltName	SubName: Full=Chromosome undetermined scaffold_51, whole genome shotgun sequence;	NOA1	PF01926.20|MMR_HSR1|50S ribosome-binding GTPase|m.979:287-358
c110433_g1	_	_	_	_	_
c110462_g1	hypothetical protein AMTR_s00025p00203150 [Amborella trichopoda]	RecName: Full=60S ribosomal protein L11-1; AltName: Full=L16A [Arabidopsis thaliana]	_	RP-L11e, RPL11	_
c110465_g1	hypothetical protein SEPMUDRAFT_152219 [Sphaerulina musiva SO2202]	RecName: Full=Mitochondrial outer membrane protein porin [Neurospora crassa OR74A]	_	VDAC2	_
c110471_g1	_	_	_	_	_
c110475_g1	hypothetical protein MYCFIDRAFT_137582 [Pseudocercospora fijiensis CIRAD86]	RecName: Full=Uncharacterized transporter C1002.16c [Schizosaccharomyces pombe 972h-]	_	_	PF07690.13|MFS_1|Major Facilitator Superfamily|m.982:17-205
c110487_g1	hypothetical protein PTT_10550 [Pyrenophora teres f. teres 0-1]	RecName: Full=Casein kinase II subunit alpha; Short=CK II subunit alpha	_	CSNK2A	PF00069.22|Pkinase|Protein kinase domain|m.983:132-199;PF07714.14|Pkinase_Tyr|Protein tyrosine kinase|m.983:134-198
c110491_g1	putative Benzoate 4-monooxygenase [Sclerotinia borealis F-4157]	RecName: Full=Benzoate 4-monooxygenase; AltName: Full=Benzoate-para-hydroxylase; Short=BpH; AltName: Full=Cytochrome P450 53	_	E1.14.13.12	_
c110568_g1	hypothetical protein CICLE_v10024919mg [Citrus clementina]	RecName: Full=Organellar oligopeptidase A, chloroplastic/mitochondrial; AltName: Full=Thimet metalloendopeptidase 1; AltName: Full=Zincin-like metalloproteases fam	_	prlC	PF01432.17|Peptidase_M3|Peptidase family M3|m.987:7-115
c110579_g1	putative histone deacetylation protein rxt3 protein [Eutypa lata UCREL1]	_	_	_	_
c110584_g1	_	_	_	_	_
c110585_g1	_	_	_	_	_
c110587_g1	_	_	_	_	_
c110601_g1	hypothetical protein MAC_03064 [Metarhizium acridum CQMa 102]	_	_	_	_
c110609_g1	hypothetical protein POPTR_0006s22650g [Populus trichocarpa]	_	SubName: Full=Chromosome chr8 scaffold_23, whole genome shotgun sequence;	_	_
c110611_g1	hypothetical protein SEPMUDRAFT_41664 [Sphaerulina musiva SO2202]	RecName: Full=Probable protein arginine N-methyltransferase 3 [Arabidopsis thaliana]	_	PRMT3	_
c110614_g1	Chaperone J-domain-containing protein [Glarea lozoyensis ATCC 20868]	_	_	_	_
c110618_g1	3-phosphoglycerate dehydrogenase [Peptoclostridium difficile]	RecName: Full=D-3-phosphoglycerate dehydrogenase; Short=3-PGDH [Pongo abelii]	_	serA, PHGDH	_
c110623_g1	hypothetical protein SNOG_14593 [Phaeosphaeria nodorum SN15]	_	_	_	_
c110623_g2	conserved hypothetical protein [Pyrenophora tritici-repentis Pt-1C-BFP]	_	_	_	_
c11062_g1	hypothetical protein HMPREF1120_08199 [Exophiala dermatitidis NIH/UT8656]	_	_	SEC24	PF04815.12|Sec23_helical|Sec23/Sec24 helical domain|m.992:1-77
c110635_g1	eukaryotic translation initiation factor 3 subunit, putative [Ricinus communis]	_	_	TIF31, CLU1	_
c110642_g2	membrane protein [Phyllobacterium sp. UNC302MFCol5.2]	_	hypothetical protein	_	_
c110649_g1	related to 1-phosphatidylinositol phosphodiesterase precursor [Fusarium fujikuroi IMI 58289]	_	_	_	_
c110662_g1	hypothetical protein MYCGRDRAFT_89934 [Zymoseptoria tritici IPO323]	_	_	_	_
c110665_g1	hypothetical protein MYCFIDRAFT_53594 [Pseudocercospora fijiensis CIRAD86]	RecName: Full=Translation initiation factor eIF-2B subunit alpha; AltName: Full=eIF-2B GDP-GTP exchange factor subunit alpha [Schizosaccharomyces pombe 972h-]	_	EIF2B1	_
c110670_g1	hypothetical protein MYCFIDRAFT_167773 [Pseudocercospora fijiensis CIRAD86]	_	_	_	_
c110684_g1	hypothetical protein ATCVMN08101_497R [Acanthocystis turfacea Chlorella virus MN0810.1]	_	_	_	_
c110693_g1	hypothetical protein SBOR_4567 [Sclerotinia borealis F-4157]	_	_	_	_
c110694_g1	hypothetical protein DOTSEDRAFT_135533 [Dothistroma septosporum NZE10]	RecName: Full=Succinate--hydroxymethylglutarate CoA-transferase; AltName: Full=SuccinylCoA:glutarate-CoA transferase; Flags: Precursor [Mus musculus]	_	SUGCT	PF02515.14|CoA_transf_3|CoA-transferase family III|m.997:5-116
c110710_g1	_	_	_	_	_
c110713_g1	hypothetical protein SBOR_8682 [Sclerotinia borealis F-4157]	RecName: Full=mRNA cleavage and polyadenylation factor clp1 [Botrytis cinerea B05.10]	_	CLP1, HERB	PF06807.11|Clp1|Pre-mRNA cleavage complex II protein Clp1|m.999:3-97
c110719_g1	hypothetical protein G647_05237 [Cladophialophora carrionii CBS 160.54]	RecName: Full=60S ribosomal protein L28-1 [Arabidopsis thaliana]	hypothetical protein	RP-L28e, RPL28	_
c110721_g1	PREDICTED: uncharacterized protein At1g51745-like [Glycine max]	RecName: Full=Uncharacterized protein At1g51745 [Arabidopsis thaliana]	_	_	PF00855.14|PWWP|PWWP domain|m.1000:42-110
c110734_g1	hypothetical protein MYCFIDRAFT_107730, partial [Pseudocercospora fijiensis CIRAD86]	_	_	DNAJC7	_
c11073_g1	_	_	_	_	_
c110746_g1	_	_	_	_	_
c110752_g1	60S ribosomal protein L2 [Drechslerella stenobrocha 248]	RecName: Full=60S ribosomal protein L2-A; AltName: Full=L5; AltName: Full=RP8; AltName: Full=YL6 [Saccharomyces cerevisiae S288c]	_	RP-L8e, RPL8	_
c110781_g1	hypothetical protein COCSUDRAFT_62459 [Coccomyxa subellipsoidea C-169]	_	_	_	_
c1107_g1	_	_	_	_	_
c110802_g1	_	_	_	_	_
c110814_g2	translation initiation factor eIF3 [Marssonina brunnea f. sp. 'multigermtubi' MB_m1]	RecName: Full=Clustered mitochondria protein homolog; AltName: Full=Protein TIF31 homolog [Sclerotinia sclerotiorum 1980 UF-70]	_	TIF31, CLU1	PF13374.3|TPR_10|Tetratricopeptide repeat|m.1003:88-126
c110833_g1	_	_	_	_	_
c110837_g1	_	_	_	_	_
c110839_g1	MutT/nudix family protein [Burkholderia sp. M701]	_	_	mutT, NUDT15, MTH2	_
c110867_g1	hypothetical protein BC1G_06304 [Botrytis cinerea B05.10]	RecName: Full=Tropomyosin-2 [Saccharomyces cerevisiae S288c]	hypothetical protein	TPM1_2	PF12718.4|Tropomyosin_1|Tropomyosin like|m.1005:35-177
c110869_g1	_	_	_	_	_
c110874_g1	CPSF A subunit region [Marssonina brunnea f. sp. 'multigermtubi' MB_m1]	RecName: Full=Protein cft1; AltName: Full=Cleavage factor two protein 1; AltName: Full=Polyadenylation factor 3	_	CPSF1, CFT1	_
c110878_g1	_	_	_	_	_
c110895_g1	_	_	_	_	_
c11089_g1	_	_	_	_	_
c110923_g1	cell wall organization protein/glutathione transferase (Gto3), putative [Trichophyton verrucosum HKI 0517]	RecName: Full=Glutathione S-transferase omega-like 2; AltName: Full=Extracellular mutant protein 4; AltName: Full=Glutathione-dependent dehydroascorbate reductase [Sa	_	ECM4	PF13410.3|GST_C_2|Glutathione S-transferase, C-terminal domain|m.1009:2-40
c110924_g1	translation elongation factor aEF-2 [Colletotrichum graminicola M1.001]	RecName: Full=Elongation factor 2; Short=EF-2; AltName: Full=Colonial temperature-sensitive 3 [Neurospora crassa OR74A]	_	EEF2	_
c11092_g1	NADPH-cytochrome P450 reductase [Cyphellophora europaea CBS 101466]	RecName: Full=NADPH--cytochrome P450 reductase; Short=CPR; Short=P450R [Aspergillus oryzae RIB40]	_	POR	PF00258.22|Flavodoxin_1|Flavodoxin|m.1010:3-52
c110930_g1	_	_	_	_	_
c111005_g1	TPR/MLP1/MLP2-like protein [Marssonina brunnea f. sp. 'multigermtubi' MB_m1]	_	_	TPR, MLP1, MLP2	_
c111028_g1	_	_	_	_	PF02820.15|MBT|mbt repeat|m.1012:35-86
c111038_g1	hypothetical protein BC1G_05533 [Botrytis cinerea B05.10]	_	_	_	_
c11103_g1	hypothetical protein A1O3_05100 [Capronia epimyces CBS 606.96]	_	_	_	_
c11103_g2	hypothetical protein A1O3_05100 [Capronia epimyces CBS 606.96]	_	_	_	_
c111066_g2	PREDICTED: uncharacterized protein LOC101298394 [Fragaria vesca subsp. vesca]	_	_	_	_
c111079_g1	C2H2 and C2HC zinc finger [Glarea lozoyensis ATCC 20868]	_	_	_	PF04082.15|Fungal_trans|Fungal specific transcription factor domain|m.1013:58-104
c111084_g1	hypothetical protein [Peptoclostridium difficile]	_	_	_	_
c111122_g1	ATP-dependent RNA helicase HAS1 [Exophiala dermatitidis NIH/UT8656]	_	_	_	_
c111132_g1	hypothetical protein EUGRSUZ_K01291 [Eucalyptus grandis]	RecName: Full=Phosphopantothenoylcysteine decarboxylase; Short=PPCDC; AltName: Full=AtCoaC1; AltName: Full=Halotolerance protein Hal3a; Short=AtHal3a [Arabidopsis	_	PPCDC, coaC	_
c111142_g1	hypothetical protein BC1G_15431 [Botrytis cinerea B05.10]	RecName: Full=Protein SKG3; AltName: Full=Suppressor of lethality of KEX2-GAS1 double null mutant protein 3 [Saccharomyces cerevisiae S288c]	_	CAF120	_
c111177_g1	_	_	_	_	_
c111180_g1	_	_	_	_	_
c11118_g1	_	_	_	_	_
c111197_g1	_	_	_	_	_
c111200_g1	putative delta fatty acid desaturase protein [Botrytis cinerea BcDW1]	RecName: Full=Delta(12) fatty acid desaturase; AltName: Full=Delta-12 fatty acid desaturase	_	FAD2	_
c111238_g1	Serine-threonine protein kinase, plant-type, putative [Theobroma cacao]	RecName: Full=Proline-rich receptor-like protein kinase PERK3; AltName: Full=Proline-rich extensin-like receptor kinase 3; Short=AtPERK3 [Arabidopsis thaliana]	_	_	_
c111244_g1	hypothetical protein G647_04765 [Cladophialophora carrionii CBS 160.54]	RecName: Full=Serine/threonine-protein kinase BCK1/SLK1/SSP31 [Saccharomyces cerevisiae S288c]	_	STE11	_
c111257_g1	flagellar associated protein [Coccomyxa subellipsoidea C-169]	RecName: Full=Protein krasavietz; AltName: Full=Eukaryotic translation initiation factor 5C domain-containing protein; Short=Decp; Short=eIF5C domain-containing pro	_	_	_
c111281_g1	hypothetical protein PRUPE_ppa025662mg, partial [Prunus persica]	_	_	_	_
c11128_g1	hypothetical protein LOTGIDRAFT_231819 [Lottia gigantea]	RecName: Full=Coactosin; AltName: Full=Cyclic AMP-regulated protein p16; AltName: Full=Cytoskeletal protein p17 [Dictyostelium discoideum]	_	_	_
c111291_g1	_	_	_	_	_
c111297_g1	hypothetical protein PRUPE_ppa004789mg [Prunus persica]	RecName: Full=Tocopherol cyclase, chloroplastic; AltName: Full=Sucrose export defective 1; AltName: Full=Vitamin E pathway gene 1 protein; Flags: Precursor [Arabido	SubName: Full=Chromosome chr4 scaffold_6, whole genome shotgun sequence;	VTE1, SXD1	PF14249.3|Tocopherol_cycl|Tocopherol cyclase|m.1019:124-480
c111301_g2	ribosomal protein L21, putative [Ixodes scapularis]	RecName: Full=60S ribosomal protein L21	ribosomal protein L21, putative	RP-L21e, RPL21	PF01157.15|Ribosomal_L21e|Ribosomal protein L21e|m.1021:2-76
c111304_g1	PREDICTED: ABC transporter I family member 6, chloroplastic-like [Solanum tuberosum]	RecName: Full=ABC transporter I family member 6, chloroplastic; Short=ABC transporter ABCI.6; Short=AtABCI6; AltName: Full=ABC transporter ATPase; AltName: Full=Non	SubName: Full=Chromosome undetermined scaffold_125, whole genome shotgun sequence;	sufC	PF00005.24|ABC_tran|ABC transporter|m.1022:91-245
c111305_g1	predicted protein [Physcomitrella patens]	RecName: Full=U5 small nuclear ribonucleoprotein 200 kDa helicase; AltName: Full=Activating signal cointegrator 1 complex subunit 3-like 1; AltName: Full=BRR2 homol	_	SNRNP200, BRR2	_
c111306_g1	unknown [Populus trichocarpa x Populus deltoides]	RecName: Full=Ribulose bisphosphate carboxylase/oxygenase activase, chloroplastic; Short=RA; Short=RuBisCO activase; Flags: Precursor	_	_	_
c111317_g1	Grp1p [Exophiala dermatitidis]	_	_	_	PF00076.19|RRM_1|RNA recognition motif. (a.k.a. RRM, RBD, or RNP domain)|m.1026:27-95
c111353_g1	hypothetical protein SBOR_4081 [Sclerotinia borealis F-4157]	_	_	_	_
c111354_g1	Interferon-induced GTP-binding protein Mx-like protein [Acremonium chrysogenum ATCC 11550]	RecName: Full=Interferon-induced GTP-binding protein Mx1; AltName: Full=Myxoma resistance protein 1; AltName: Full=Myxovirus resistance protein 1 [Rattus norvegicus]	_	_	PF00350.20|Dynamin_N|Dynamin family|m.1028:12-58
c11136_g1	_	_	_	_	_
c111377_g1	hypothetical protein SNOG_09464 [Phaeosphaeria nodorum SN15]	RecName: Full=Tripeptidyl-peptidase sed2; AltName: Full=Sedolisin-B; Flags: Precursor [Aspergillus fumigatus Af293]	_	TPP1, CLN2	_
c111378_g1	PREDICTED: integumentary mucin C.1-like [Cicer arietinum]	_	_	_	_
c111381_g1	_	_	_	_	_
c111390_g1	hypothetical protein JCGZ_13185 [Jatropha curcas]	_	SubName: Full=Chromosome chr19 scaffold_66, whole genome shotgun sequence;	_	_
c111419_g1	hypothetical protein G647_04286 [Cladophialophora carrionii CBS 160.54]	RecName: Full=Maintenance of telomere capping protein 1 [Schizosaccharomyces pombe 972h-]	_	_	_
c111439_g1	_	_	_	_	_
c111456_g1	hypothetical protein SNOG_04925 [Phaeosphaeria nodorum SN15]	RecName: Full=Methionine aminopeptidase 2; Short=MAP 2; Short=MetAP 2; AltName: Full=Peptidase M [Phaeosphaeria nodorum SN15]	_	map	_
c11145_g1	hydrolase, hydrolyzing O-glycosyl compounds, putative [Ricinus communis]	_	SubName: Full=Chromosome chr1 scaffold_5, whole genome shotgun sequence;	_	PF00150.15|Cellulase|Cellulase (glycosyl hydrolase family 5)|m.1030:69-346
c111469_g1	hypothetical protein DOTSEDRAFT_59454 [Dothistroma septosporum NZE10]	_	conserved hypothetical protein	RP-L33, MRPL33, rpmG	_
c111486_g1	_	_	_	_	_
c111491_g1	metallopeptidase [Marssonina brunnea f. sp. 'multigermtubi' MB_m1]	_	_	_	_
c111494_g1	_	_	_	_	_
c111500_g1	hypothetical protein HMPREF1541_05604 [Cyphellophora europaea CBS 101466]	RecName: Full=Autophagy-related protein 17	_	ATG17	PF04108.9|APG17|Autophagy protein Apg17|m.1032:3-102
c111501_g1	phosphoenolpyruvate carboxykinase [ATP]	RecName: Full=Phosphoenolpyruvate carboxykinase [Aspergillus nidulans FGSC A4]	_	E4.1.1.49, pckA	_
c111511_g1	hypothetical protein SEPMUDRAFT_148513 [Sphaerulina musiva SO2202]	_	hypothetical protein	_	_
c111512_g1	hypothetical protein MBM_00341 [Marssonina brunnea f. sp. 'multigermtubi' MB_m1]	_	_	_	_
c111519_g1	Thioredoxin-like protein [Glarea lozoyensis ATCC 20868]	RecName: Full=Thioredoxin; Short=Trx [Aspergillus nidulans FGSC A4]	hypothetical protein	trxA	PF00085.17|Thioredoxin|Thioredoxin|m.1034:48-141
c111523_g1	_	_	_	_	_
c111553_g1	hypothetical protein MBM_03842 [Marssonina brunnea f. sp. 'multigermtubi' MB_m1]	_	_	_	_
c111559_g1	hypothetical protein SS1G_09008 [Sclerotinia sclerotiorum 1980]	RecName: Full=COPII coat assembly protein SEC16; AltName: Full=Protein transport protein SEC16	_	_	_
c111572_g1	PREDICTED: 2-isopropylmalate synthase 2, chloroplastic-like [Vitis vinifera]	RecName: Full=2-isopropylmalate synthase B; AltName: Full=Alpha-IPM synthase B; AltName: Full=Alpha-isopropylmalate synthase B	_	leuA	_
c111574_g1	hypothetical protein G647_05061 [Cladophialophora carrionii CBS 160.54]	_	_	_	_
c1115_g1	PREDICTED: chlorophyll a-b binding protein 8, chloroplastic [Vitis vinifera]	RecName: Full=Chlorophyll a-b binding protein 8, chloroplastic; AltName: Full=LHCI type III CAB-8; Flags: Precursor	SubName: Full=Chromosome chr6 scaffold_28, whole genome shotgun sequence;	LHCA3	PF00504.18|Chloroa_b-bind|Chlorophyll A-B binding protein|m.1038:62-240
c111616_g1	hypothetical protein DICPUDRAFT_95353 [Dictyostelium purpureum]	RecName: Full=Putative rho GDP-dissociation inhibitor 1 [Dictyostelium discoideum]	_	ARHGDI, RHOGDI	_
c111618_g2	_	_	_	_	_
c111619_g1	hypothetical protein GLAREA_06933 [Glarea lozoyensis ATCC 20868]	RecName: Full=Clumping factor B; AltName: Full=Fibrinogen receptor B; AltName: Full=Fibrinogen-binding protein B; Flags: Precursor [Staphylococcus aureus subsp. aur	_	_	PF05022.9|SRP40_C|SRP40, C-terminal domain|m.1040:123-190
c11161_g1	_	_	_	_	_
c111656_g1	hypothetical protein H072_3021 [Dactylellina haptotyla CBS 200.50]	_	_	_	PF08570.7|DUF1761|Protein of unknown function (DUF1761)|m.1042:42-140
c111661_g1	hypothetical protein A1O9_08092 [Exophiala aquamarina CBS 119918]	_	_	_	_
c111667_g1	catalase-peroxidase [Capronia coronata CBS 617.96]	RecName: Full=Catalase-peroxidase; Short=CP; AltName: Full=Catalase-2; AltName: Full=Peroxidase/catalase [Neurospora crassa OR74A]	_	katG	_
c111685_g1	putative receptor-like protein kinase [Morus notabilis]	RecName: Full=Probable receptor-like protein kinase At5g20050; Flags: Precursor [Arabidopsis thaliana]	SubName: Full=Chromosome chr11 scaffold_13, whole genome shotgun sequence;	LYPLA2	PF00069.22|Pkinase|Protein kinase domain|m.1044:41-141;PF07714.14|Pkinase_Tyr|Protein tyrosine kinase|m.1044:4-141
c111704_g1	hypothetical protein A1O1_01518 [Capronia coronata CBS 617.96]	RecName: Full=Uncharacterized oxidoreductase C162.03 [Schizosaccharomyces pombe 972h-]	hypothetical protein	_	PF00106.22|adh_short|short chain dehydrogenase|m.1045:14-159;PF13561.3|adh_short_C2|Enoyl-(Acyl carrier protein) reductase|m.1045:20-184
c111714_g1	hypothetical protein NEUTE1DRAFT_122521 [Neurospora tetrasperma FGSC 2508]	RecName: Full=ATP-binding cassette transporter abc2; Short=ABC transporter abc2; AltName: Full=ATP-energized glutathione S-conjugate pump abc2; AltName: Full=Glutath	_	_	_
c111716_g1	_	_	_	_	_
c111741_g1	3-dehydroquinate synthase [Exophiala dermatitidis NIH/UT8656]	_	_	aroB	_
c111744_g1	hypothetical protein A1O9_04500 [Exophiala aquamarina CBS 119918]	_	_	_	PF00399.16|PIR|Yeast PIR protein repeat|m.1052:6-20;PF00399.16|PIR|Yeast PIR protein repeat|m.1052:24-40;PF00399.16|PIR|Yeast PIR protein repeat|m.1052:39-55;PF00399.16|PIR|Yeast PIR protein repeat|m.1052:54-70;PF00399.16|PIR|Yeast PIR protein repeat|m.1052:69-85;PF00399.16|PIR|Yeast PIR protein repeat|m.1052:84-98
c111751_g1	maturase K [Manihot esculenta]	RecName: Full=Maturase K; AltName: Full=Intron maturase (chloroplast) [Manihot esculenta]	maturase K ; Usually encoded in the trnK tRNA gene intron. Probably assists in splicing its [...]	_	PF01824.15|MatK_N|MatK/TrnK amino terminal region|m.1054:1-206;PF01348.18|Intron_maturas2|Type II intron maturase|m.1054:236-294
c111759_g1	_	_	_	_	_
c11176_g1	SR protein factor [Chlamydomonas reinhardtii]	RecName: Full=Glycine-rich RNA-binding protein 10	_	SFRS1_9	_
c111785_g1	hypothetical protein SBOR_8417 [Sclerotinia borealis F-4157]	_	_	HSFF	_
c111791_g1	UDP-3-O-[3-hydroxymyristoyl]	RecName: Full=UDP-3-O-[3-hydroxymyristoyl]	_	lpxC	_
c111802_g1	hypothetical protein MYCFIDRAFT_202385 [Pseudocercospora fijiensis CIRAD86]	RecName: Full=Protein STU1 [Fusarium graminearum PH-1]	_	CLASP1_2	_
c111804_g1	hypothetical protein HMPREF1120_01551 [Exophiala dermatitidis NIH/UT8656]	_	_	_	_
c11180_g1	flotillin domain-containing protein [Colletotrichum orbiculare MAFF 240422]	_	_	FLOT	_
c11180_g2	putative Flotillin-like protein 1 [Glarea lozoyensis 74030]	RecName: Full=Flotillin-like protein 1; AltName: Full=Nodulin-like protein 1 [Oryza sativa Japonica Group]	_	FLOT	PF01145.22|Band_7|SPFH domain / Band 7 family|m.1061:57-109
c111819_g1	_	_	_	_	_
c111833_g1	D-alanine--D-alanine ligase [Peptoclostridium difficile]	RecName: Full=D-alanine--D-alanine ligase B; AltName: Full=D-Ala-D-Ala ligase B; AltName: Full=D-alanylalanine synthetaseB [Clostridium perfringens str. 13]	_	ddl	PF07478.10|Dala_Dala_lig_C|D-ala D-ala ligase C-terminus|m.1062:34-103;PF02786.14|CPSase_L_D2|Carbamoyl-phosphate synthase L chain, ATP binding domain|m.1062:26-96
c111836_g1	PREDICTED: glutamine synthetase nodule isozyme-like [Cucumis sativus]	RecName: Full=Glutamine synthetase cytosolic isozyme 1; AltName: Full=Glutamate--ammonia ligase [Vitis vinifera]	_	glnA, GLUL	_
c111841_g1	conserved hypothetical protein [Ricinus communis]	_	_	_	_
c111846_g1	Mitogen-activated protein kinase HOG1 [Endocarpon pusillum Z07020]	RecName: Full=Mitogen-activated protein kinase HOG1; Short=MAP kinase HOG1; AltName: Full=Mitogen-activated protein kinase SRM1	_	P38	_
c111850_g1	hypothetical protein TRIATDRAFT_230271 [Trichoderma atroviride IMI 206040]	_	_	_	_
c111854_g1	hypothetical protein NEUTE2DRAFT_162918 [Neurospora tetrasperma FGSC 2509]	_	_	_	_
c111857_g1	hypothetical protein MYCFIDRAFT_213223 [Pseudocercospora fijiensis CIRAD86]	_	_	_	_
c111859_g1	hypothetical protein MYCFIDRAFT_215173 [Pseudocercospora fijiensis CIRAD86]	RecName: Full=Putative oligopeptide transporter YGL114W [Saccharomyces cerevisiae S288c]	_	_	_
c111883_g1	hypothetical protein PTT_11217 [Pyrenophora teres f. teres 0-1]	_	_	_	_
c111894_g1	_	_	_	_	_
c111911_g1	_	_	_	_	_
c111940_g1	unnamed protein product [Coffea canephora]	_	_	PRPF3, PRP3	_
c111941_g1	unnamed protein product [Coffea canephora]	RecName: Full=Mitochondrial import inner membrane translocase subunit TIM10 [Arabidopsis thaliana]	annotation not avaliable	TIM10	_
c111950_g1	PREDICTED: probable signal peptidase complex subunit 2-like [Citrus sinensis]	RecName: Full=Probable signal peptidase complex subunit 2; AltName: Full=Microsomal signal peptidase 25 kDa subunit; Short=SPase 25 kDa subunit [Arabidopsis thalia	hypothetical protein	SPCS2, SPC2	PF06703.8|SPC25|Microsomal signal peptidase 25 kDa subunit (SPC25)|m.1067:26-182
c111959_g1	magnesium chelatase [Blastomonas sp. CACIA14H2]	RecName: Full=Magnesium-chelatase subunit H; AltName: Full=Mg-protoporphyrin IX chelatase subunit H [Rhodobacter sphaeroides 2.4.1]	_	chlH, bchH	PF11965.5|DUF3479|Domain of unknown function (DUF3479)|m.1068:1-123;PF02514.13|CobN-Mg_chel|CobN/Magnesium Chelatase|m.1068:127-330
c111961_g1	_	_	_	_	_
c11197_g1	Uncharacterized protein TCM_015060 [Theobroma cacao]	_	_	_	PF14111.3|DUF4283|Domain of unknown function (DUF4283)|m.1071:18-143
c111981_g1	hypothetical protein MYCFIDRAFT_84790 [Pseudocercospora fijiensis CIRAD86]	_	_	_	_
c111996_g1	hypothetical protein COCSUDRAFT_14062 [Coccomyxa subellipsoidea C-169]	_	_	_	_
c112022_g1	Homeo [Glarea lozoyensis ATCC Homeo [Glarea lozoyensis ATCC 20868]	_	_	_	_
c112031_g1	chitin synthase activator [Pseudocercospora fijiensis CIRAD86]	_	_	_	_
c112036_g1	unnamed protein product [Vitis vinifera]	_	_	TOP2	_
c112039_g1	Physaropepsin [Polysphondylium pallidum PN500]	_	_	_	_
c112040_g1	hypothetical protein SNOG_01470 [Phaeosphaeria nodorum SN15]	RecName: Full=NADH-ubiquinone oxidoreductase 78 kDa subunit, mitochondrial; AltName: Full=Complex I-78kD; Short=CI-78kD; Flags: Precursor	_	NDUFS1	_
c112053_g1	_	_	_	_	_
c112053_g2	_	_	_	_	_
c112060_g1	PREDICTED: uncharacterized protein LOC100267992 [Vitis vinifera]	_	_	_	_
c112061_g1	pyrroline-5-carboxylate reductase [Chlamydomonas reinhardtii]	RecName: Full=Pyrroline-5-carboxylate reductase; Short=P5C reductase; Short=P5CR; AltName: Full=Protein EMBRYO DEFECTIVE 2772 [Arabidopsis thaliana]	_	proC	PF14748.3|P5CR_dimer|Pyrroline-5-carboxylate reductase dimerisation|m.1075:17-121
c112062_g1	PREDICTED: probable histone H2A variant 3 [Phoenix dactylifera]	RecName: Full=Probable histone H2A variant 3 [Oryza sativa Japonica Group]	annotation not avaliable	H2A	PF00125.21|Histone|Core histone H2A/H2B/H3/H4|m.1076:27-119;PF16211.2|Histone_H2A_C|C-terminus of histone H2A|m.1076:120-149
c112073_g1	hypothetical protein AOL_s00054g847 [Arthrobotrys oligospora ATCC 24927]	_	hypothetical protein	_	_
c112090_g1	alkaline phosphatase D [Cladophialophora psammophila CBS 110553]	_	_	XRN1, SEP1, KEM1	_
c112110_g1	heat shock protein 70 [Pelophylax lessonae]	RecName: Full=Heat shock 70 kDa protein 1 [Canis lupus familiaris]	_	HSPA1_8	_
c112122_g1	hypothetical protein Y032_0001g481 [Ancylostoma ceylanicum]	RecName: Full=Putative phospholipase B-like 2; AltName: Full=LAMA-like protein 2; AltName: Full=Lamina ancestor homolog 2; Flags: Precursor [Caenorhabditis elegans	_	_	PF04916.10|Phospholip_B|Phospholipase B|m.1079:3-155
c112140_g1	cation transporting ATPase [Exophiala dermatitidis NIH/UT8656]	RecName: Full=Manganese-transporting ATPase 4 [Schizosaccharomyces pombe 972h-]	_	ATP13A1	_
c112142_g1	_	_	_	_	_
c112154_g1	_	_	_	_	_
c112155_g1	translation initiation factor 4G [Cladophialophora psammophila CBS 110553]	_	_	EIF4G	_
c11215_g1	hypothetical protein DOTSEDRAFT_73896 [Dothistroma septosporum NZE10]	RecName: Full=Fatty acid synthase subunit alpha; Includes: RecName: Full=Acyl carrier; Includes: RecName: Full=3-oxoacyl-[acyl-carrier-protein]	_	FAS2	_
c112168_g1	EXS family protein [Populus EXS family protein [Populus trichocarpa]	RecName: Full=Phosphate transporter PHO1 homolog 5; AltName: Full=Protein PHO1 homolog 5; Short=AtPHO1;H5 [Arabidopsis thaliana]	_	_	_
c112196_g1	acyltransferase, putative [Ricinus communis]	RecName: Full=Acyl-CoA--sterol O-acyltransferase 1; AltName: Full=Sterol O-acyltransferase 1 [Arabidopsis thaliana]	_	_	_
c1121_g1	ATP-binding cassette superfamily [Micromonas pusilla CCMP1545]	RecName: Full=UPF0051 protein ABCI8, chloroplastic; AltName: Full=ABC transporter I family member 8; Short=ABC transporter ABCI.8; Short=AtABCI8; AltName: Full=Non-	ATP-binding cassette transporter, subfamily I, member 15, ABC component protein PpABCI15	_	_
c112203_g1	hypothetical protein MYCFIDRAFT_187371 [Pseudocercospora fijiensis CIRAD86]	RecName: Full=37S ribosomal protein S25, mitochondrial	_	MRPS23	PF13741.3|MRP-S25|Mitochondrial ribosomal protein S25|m.1085:14-114
c112206_g1	hypothetical protein JCGZ_17853 [Jatropha curcas]	RecName: Full=BTB/POZ domain-containing protein At1g67900 [Arabidopsis thaliana]	hypothetical protein	_	PF03000.11|NPH3|NPH3 family|m.1088:207-488
c112210_g1	_	_	_	_	_
c112216_g1	hypothetical protein G647_00428 [Cladophialophora carrionii CBS 160.54]	RecName: Full=Versicolorin reductase [Aspergillus nidulans FGSC A4]	_	fabG	_
c112256_g1	hypothetical protein EPUS_07482 [Endocarpon pusillum Z07020]	_	_	RRP5, PDCD11	_
c112270_g1	ATPase P-type K/Mg/Cd/Cu/Zn/Na/Ca/Na/H-transporter [Macrophomina phaseolina MS6]	RecName: Full=Probable phospholipid-transporting ATPase DNF3 [Saccharomyces cerevisiae S288c]	_	E3.6.3.1	_
c112270_g2	phospholipid-translocating ATPase [Capronia coronata CBS 617.96]	RecName: Full=Probable phospholipid-transporting ATPase DNF3 [Saccharomyces cerevisiae S288c]	_	E3.6.3.1	_
c112285_g1	_	_	_	_	_
c112305_g1	PREDICTED: photosystem II reaction center PSB28 protein, chloroplastic [Vitis vinifera]	RecName: Full=Photosystem II reaction center PSB28 protein, chloroplastic; AltName: Full=Photosystem II protein W-like; Flags: Precursor [Oryza sativa Japonica Gr	RecName: Full=Photosystem II reaction center psb28 protein;	psb28	PF03912.11|Psb28|Psb28 protein|m.1089:75-180
c112305_g2	_	_	_	_	_
c112307_g1	WD40 repeat-like protein [Glarea lozoyensis ATCC 20868]	_	_	_	PF07064.10|RIC1|RIC1|m.1090:14-109
c112322_g1	hypothetical protein A1O1_04448 [Capronia coronata CBS 617.96]	_	_	_	_
c112325_g1	PREDICTED: bromodomain-containing protein DDB_G0280777 [Malus domestica]	_	_	_	PF05678.11|VQ|VQ motif|m.1091:97-124
c112326_g1	hypothetical protein MYCGRDRAFT_59769, partial [Zymoseptoria tritici IPO323]	_	_	_	_
c112334_g1	hypothetical protein PHACADRAFT_205564 [Phanerochaete carnosa HHB-10118-sp]	RecName: Full=60S ribosomal protein L3-B [Schizosaccharomyces pombe 972h-]	_	RP-L3e, RPL3	_
c112345_g1	hypothetical protein SNOG_03768 [Phaeosphaeria nodorum SN15]	RecName: Full=Glycerol-3-phosphate dehydrogenase [NAD(+)]	_	GPD1	_
c11235_g1	hypothetical protein SS1G_01824 [Sclerotinia sclerotiorum 1980]	_	hypothetical protein	_	PF12828.4|PXB|PX-associated|m.1093:1-110
c112360_g1	hypothetical protein A1O5_04515 [Cladophialophora psammophila CBS 110553]	_	_	_	_
c112379_g1	hypothetical protein PHAVU_002G328100g [Phaseolus vulgaris]	RecName: Full=Pentatricopeptide repeat-containing protein At4g30700; AltName: Full=Protein DYW9 [Arabidopsis thaliana]	_	_	_
c11237_g1	_	_	_	_	_
c11238_g1	hypothetical protein [Blastomonas sp. CACIA14H2]	_	_	_	PF06724.8|DUF1206|Domain of Unknown Function (DUF1206)|m.1096:14-78;PF06724.8|DUF1206|Domain of Unknown Function (DUF1206)|m.1096:94-145
c112407_g1	_	_	_	_	_
c112412_g1	_	_	_	_	_
c11241_g1	hypothetical protein G647_05777 [Cladophialophora carrionii CBS 160.54]	RecName: Full=60S ribosomal protein L6-B; AltName: Full=L17; AltName: Full=RP18; AltName: Full=YL16 [Saccharomyces cerevisiae S288c]	60S ribosomal protein L6	RP-L6e, RPL6	PF01159.16|Ribosomal_L6e|Ribosomal protein L6e|m.1100:69-148
c112424_g1	hypothetical protein MYCFIDRAFT_177115 [Pseudocercospora fijiensis CIRAD86]	RecName: Full=Pre-mRNA-splicing ATP-dependent RNA helicase PRP28	_	DDX23, PRP28	_
c112456_g1	_	_	_	_	_
c112459_g1	predicted protein [Leptosphaeria maculans JN3]	_	_	_	_
c112466_g1	_	_	_	_	_
c11246_g2	_	_	_	_	_
c112490_g1	_	_	_	_	_
c112494_g1	electron transfer flavoprotein beta subunit [Cladophialophora yegresii CBS 114405]	RecName: Full=Electron transfer flavoprotein subunit beta; Short=Beta-ETF [Mus musculus]	_	fixA, etfB	PF01012.18|ETF|Electron transfer flavoprotein domain|m.1105:2-60
c112508_g1	_	_	_	_	_
c112511_g1	hypothetical protein BC1G_14649 [Botrytis cinerea B05.10]	_	_	AATF, BFR2	_
c112523_g1	amidophosphoribosyltransferase [Klebsiella oxytoca]	RecName: Full=Amidophosphoribosyltransferase; Short=ATase; AltName: Full=Glutamine phosphoribosylpyrophosphate amidotransferase; Short=GPATase [Escherichia coli K-1	_	purF, PPAT	_
c112525_g1	collagen alpha-1(XV) chain precursor [Bos taurus]	RecName: Full=Uncharacterized 9.5 kDa protein in DHFR 3'region; AltName: Full=ORF3	_	COL15A	_
c112532_g1	midasin-related family protein [Populus trichocarpa]	RecName: Full=Midasin; AltName: Full=MIDAS-containing protein [Dictyostelium discoideum]	_	MDN1, REA1	_
c112559_g1	PREDICTED: WD repeat-containing protein 55 homolog [Solanum tuberosum]	RecName: Full=WD repeat-containing protein 55	hypothetical protein	_	PF00400.29|WD40|WD domain, G-beta repeat|m.1109:262-294
c11255_g1	_	_	_	_	_
c112569_g1	_	_	_	_	_
c112577_g1	hypothetical protein Q428_14275, partial [Fervidicella metallireducens AeB]	_	_	K07043	PF01863.14|DUF45|Protein of unknown function DUF45|m.1111:31-147;PF08325.7|WLM|WLM domain|m.1111:107-143
c112579_g1	_	_	_	_	_
c112591_g1	_	_	_	_	_
c112591_g2	_	_	_	_	_
c112598_g1	_	_	_	_	_
c112606_g1	_	_	_	_	_
c112624_g1	hypothetical protein PRUPE_ppa015150mg [Prunus persica]	_	_	_	_
c11263_g1	hypothetical protein PFICI_02327 [Pestalotiopsis fici W106-1]	_	_	ABCB1	_
c112647_g1	hypothetical protein MYCFIDRAFT_184606 [Pseudocercospora fijiensis CIRAD86]	RecName: Full=Dihydrolipoyllysine-residue acetyltransferase component of pyruvate dehydrogenase complex; AltName: Full=Dihydrolipoamide acetyltransferase component o	_	_	_
c112654_g1	_	_	_	_	_
c11266_g1	PREDICTED: serine/threonine-protein phosphatase 7 long form homolog [Malus PREDICTED: serine/threonine-protein phosphatase	_	_	_	PF10536.6|PMD|Plant mobile domain|m.1113:7-73
c112683_g1	putative rrna processing protein [Eutypa lata UCREL1]	RecName: Full=Protein argonaute 12; Short=OsAGO12	_	EBP2, EBNA1BP2	_
c112701_g1	hypothetical protein TERG_02254 [Trichophyton rubrum CBS 118892]	_	_	_	_
c112703_g1	hypothetical protein A1O7_08118 [Cladophialophora yegresii CBS 114405]	RecName: Full=Leukotriene-B4 omega-hydroxylase 3; AltName: Full=Cyp4f-14; AltName: Full=Cytochrome P450 4F14; AltName: Full=Cytochrome P450-LTB-omega; AltName: Ful	_	E1.14.-.-	PF00067.19|p450|Cytochrome P450|m.1115:3-80
c112729_g1	hypothetical protein HMPREF1541_01860 [Cyphellophora europaea CBS 101466]	_	_	_	_
c112745_g2	_	_	_	_	_
c112747_g1	hypothetical protein A1O1_08534 [Capronia coronata CBS 617.96]	_	_	_	_
c112748_g1	PREDICTED: uncharacterized protein LOC100260115 [Vitis vinifera]	_	_	_	PF06749.9|DUF1218|Protein of unknown function (DUF1218)|m.1117:3-99
c112754_g1	hypothetical protein A1O7_01543 [Cladophialophora yegresii CBS 114405]	_	_	_	_
c112759_g1	_	_	_	_	_
c112765_g1	hypothetical protein MIMGU_mgv1a008340mg [Erythranthe guttata]	RecName: Full=Oleoyl-acyl carrier protein thioesterase, chloroplastic; AltName: Full=18:0-acyl-carrier protein thioesterase; Short=18:0-ACP thioesterase; AltName: Fu	_	FATA	_
c112766_g1	hypothetical protein SBOR_1655 [Sclerotinia borealis F-4157]	_	_	_	_
c112769_g1	_	_	_	_	_
c112778_g1	hypothetical protein A1O7_07901 [Cladophialophora yegresii CBS 114405]	_	_	_	_
c112780_g1	_	_	_	_	_
c112785_g1	nucleolar protein NOP52 variant [Marssonina brunnea f. sp. 'multigermtubi' MB_m1]	RecName: Full=Ribosomal RNA-processing protein 1 homolog [Schizosaccharomyces pombe 972h-]	Ribosomal RNA-processing protein 1 homolog; Required for 27S rRNA processing to 25S and 5.8S [...]	RRP1	PF05997.9|Nop52|Nucleolar protein,Nop52|m.1120:12-121
c112792_g1	_	_	_	_	_
c112793_g1	_	_	_	_	_
c112798_g1	hypoxia up-regulated 1 [Exophiala dermatitidis NIH/UT8656]	RecName: Full=Hypoxia up-regulated protein 1; Flags: Precursor, partial [Xenopus laevis]	_	HYOU1	PF00012.17|HSP70|Hsp70 protein|m.1121:1-74
c112823_g1	_	_	_	_	_
c112828_g1	hypothetical protein MYCFIDRAFT_49450 [Pseudocercospora fijiensis CIRAD86]	RecName: Full=Cytochrome P450 61; AltName: Full=C-22 sterol desaturase [Schizosaccharomyces pombe 972h-]	_	ERG5	_
c112834_g1	40S ribosomal protein-like protein [Acremonium chrysogenum ATCC 11550]	RecName: Full=40S ribosomal protein S28 [Neurospora crassa OR74A]	hypothetical protein	RP-S28e, RPS28	_
c112839_g1	UDP-N-acetylglucosamine 1-carboxyvinyltransferase [Peptoclostridium difficile]	RecName: Full=UDP-N-acetylglucosamine 1-carboxyvinyltransferase 1; AltName: Full=Enoylpyruvate transferase 1; AltName: Full=UDP-N-acetylglucosamine enolpyruvyl tra	_	murA	_
c11285_g1	PREDICTED: probable WRKY transcription factor 12 [Vitis vinifera]	RecName: Full=Probable WRKY transcription factor 12; AltName: Full=WRKY DNA-binding protein 12 [Arabidopsis thaliana]	hypothetical protein	_	PF03106.12|WRKY|WRKY DNA -binding domain|m.1123:92-107
c11288_g1	PREDICTED: uncharacterized protein LOC100853187 isoform 1 [Vitis vinifera]	RecName: Full=Protein CURVATURE THYLAKOID 1D, chloroplastic; Flags: Precursor [Arabidopsis thaliana]	annotation not avaliable	_	PF14159.3|CAAD|CAAD domains of cyanobacterial aminoacyl-tRNA synthetase|m.1124:124-198
c112894_g1	alcohol oxidase p68 [Bipolaris victoriae]	RecName: Full=Alcohol oxidase 1; Short=AO 1; Short=AOX 1; AltName: Full=Methanol oxidase 1; Short=MOX 1 [Komagataella pastoris GS115]	_	MOX	_
c112897_g1	ATP-dependent DNA helicase RecG [Peptoclostridium difficile]	RecName: Full=ATP-dependent DNA helicase RecG [Streptococcus pneumoniae TIGR4]	_	recG	_
c112901_g1	acyl-CoA dehydrogenase domain-containing protein [Colletotrichum fioriniae PJ7]	RecName: Full=Putative cytochrome b5 B11H24.095 [Neurospora crassa OR74A]	hypothetical protein	_	PF00173.25|Cyt-b5|Cytochrome b5-like Heme/Steroid binding domain|m.1129:17-88
c112906_g1	_	_	_	_	_
c112912_g1	_	_	_	_	_
c112915_g1	hypothetical protein SEPMUDRAFT_150831 [Sphaerulina musiva SO2202]	_	_	_	_
c112927_g1	putative transcriptional regulatory protein PHO23 [Glarea lozoyensis 74030]	_	_	_	_
c112931_g1	hypothetical protein EUGRSUZ_F01844 [Eucalyptus grandis]	_	_	_	_
c112933_g1	_	_	_	_	_
c112935_g1	hypothetical protein VITISV_015365 [Vitis vinifera]	_	_	NIP	_
c11294_g1	hypothetical protein BAUCODRAFT_31721 [Baudoinia compniacensis UAMH 10762]	RecName: Full=Mannose-6-phosphate isomerase; AltName: Full=Phosphohexomutase; AltName: Full=Phosphomannose isomerase; Short=PMI	_	manA, MPI	_
c112973_g1	CRAL/TRIO domain protein [Neosartorya fischeri NRRL 181]	_	_	_	_
c113024_g1	phosphoglycerate kinase [Cupriavidus taiwanensis]	RecName: Full=Phosphoglycerate kinase [Ralstonia solanacearum GMI1000]	_	PGK, pgk	_
c113033_g1	hypothetical protein MYCFIDRAFT_116363, partial [Pseudocercospora fijiensis CIRAD86]	_	_	_	_
c113038_g1	predicted protein [Physcomitrella patens]	RecName: Full=ADP,ATP carrier protein, mitochondrial; AltName: Full=ADP/ATP translocase; AltName: Full=Adenine nucleotide translocator; Short=ANT; Flags: Precursor [Or	_	SLC25A4S, ANT	_
c113044_g1	_	_	_	_	_
c11304_g1	PREDICTED: pyruvate kinase PKM isoform 1 [Oreochromis niloticus]	RecName: Full=Pyruvate kinase PKM; AltName: Full=Cytosolic thyroid hormone-binding protein; Short=CTHBP [Xenopus laevis]	pyruvate kinase	PK, pyk	PF00224.18|PK|Pyruvate kinase, barrel domain|m.1134:1-140;PF02887.13|PK_C|Pyruvate kinase, alpha/beta domain|m.1134:155-273
c113052_g1	hypothetical protein MYCFIDRAFT_26335 [Pseudocercospora fijiensis CIRAD86]	_	_	VAM7	_
c113060_g1	_	_	_	_	_
c113090_g1	hypothetical protein HMPREF1541_04207 [Cyphellophora europaea CBS 101466]	_	_	PRPF38A	PF03371.12|PRP38|PRP38 family|m.1137:1-56
c113107_g1	phosphoglucomutase [Cyphellophora europaea CBS 101466]	RecName: Full=Phosphoglucomutase; Short=PGM; AltName: Full=Glucose phosphomutase [Aspergillus oryzae RIB40]	_	pgm	PF02880.13|PGM_PMM_III|Phosphoglucomutase/phosphomannomutase, alpha/beta/alpha domain III|m.1139:2-76
c113133_g1	hypothetical protein MYCFIDRAFT_35989 [Pseudocercospora fijiensis CIRAD86]	_	_	_	_
c113141_g1	_	_	_	_	_
c113141_g2	_	_	_	_	_
c113143_g1	gelation factor [Dictyostelium gelation factor [Dictyostelium fasciculatum]	_	_	FLNA	_
c113156_g1	hypothetical protein A1O1_08119 [Capronia coronata CBS 617.96]	_	_	_	_
c113177_g1	tubulin alpha-2 chain [Cladophialophora yegresii CBS 114405]	RecName: Full=Tubulin alpha chain; AltName: Full=Alpha-tubulin [Colletotrichum orbiculare MAFF 240422]	_	TUBA	_
c113178_g1	putative cytochrome P450 alkane hydroxylase [Sclerotinia borealis F-4157]	RecName: Full=Cytochrome P450 52A12; AltName: Full=Alkane hydroxylase 1; AltName: Full=Alkane-inducible p450alk 1; AltName: Full=DH-ALK2 [Debaryomyces hansenii]	_	_	PF00067.19|p450|Cytochrome P450|m.1141:4-97
c11319_g1	hypothetical protein SNOG_14618 [Phaeosphaeria nodorum SN15]	_	_	_	_
c113206_g1	hypothetical protein MYCFIDRAFT_53885 [Pseudocercospora fijiensis CIRAD86]	RecName: Full=60S acidic ribosomal protein P2; AltName: Full=Allergen Alt a 6; AltName: Full=Allergen Alt a VI; AltName: Full=Minor allergen Alt a 5; AltName: Allerg	RLA2_ALTAL 60S acidic ribosomal protein P2 (Minor allergen Alt a 6) (Alt a VI)	RP-LP2, RPLP2	PF00428.16|Ribosomal_60s|60s Acidic ribosomal protein|m.1143:16-101
c113212_g1	hypothetical protein HMPREF1541_03608 [Cyphellophora europaea CBS 101466]	RecName: Full=Psi-producing oxygenase A; AltName: Full=Fatty acid oxygenase ppoA; Includes: RecName: Full=Linoleate 8R-lipoxygenase; Includes: RecName: Full=9,12-o	_	_	PF03098.12|An_peroxidase|Animal haem peroxidase|m.1144:21-99
c113222_g1	hypothetical protein PTT_20261 [Pyrenophora teres f. teres 0-1]	_	_	_	_
c113224_g1	hypothetical protein A1O9_01430 [Exophiala aquamarina CBS 119918]	RecName: Full=Histone H2A.Z-specific chaperone CHZ1	_	_	_
c113226_g1	hypothetical protein MYCGRDRAFT_104239 [Zymoseptoria tritici IPO323]	_	_	_	_
c113229_g1	_	_	_	_	_
c113247_g1	hypothetical protein DAPPUDRAFT_303198 [Daphnia pulex]	RecName: Full=Beta-galactosidase; AltName: Full=Acid beta-galactosidase; Short=Lactase; Flags: Precursor	_	GLB1, ELNR1	_
c113249_g1	hypothetical protein S7711_07025 [Stachybotrys chartarum IBT 7711]	_	_	PRUNE, PPX1	_
c113259_g1	hypothetical protein BC1G_12230 [Botrytis cinerea B05.10]	RecName: Full=Phosphoserine phosphatase; Short=PSP; Short=PSPase; AltName: Full=O-phosphoserine phosphohydrolase [Archaeoglobus fulgidus DSM 4304]	hypothetical protein	serB, PSPH	PF12710.4|HAD|haloacid dehalogenase-like hydrolase|m.1146:14-141;PF00702.23|Hydrolase|haloacid dehalogenase-like hydrolase|m.1146:39-144;PF08282.9|Hydrolase_3|haloacid dehalogenase-like hydrolase|m.1146:109-156
c113263_g1	actin [Pyrenophora tritici-repentis Pt-1C-BFP]	RecName: Full=Actin-related protein 3; AltName: Full=Actin-like protein 3	_	ACTR3, ARP3	_
c113279_g1	_	_	_	_	_
c113281_g1	U-box domain-containing family protein [Populus trichocarpa]	_	_	_	_
c113283_g1	S15 ribosomal protein [Dunaliella S15 ribosomal protein [Dunaliella tertiolecta]	RecName: Full=40S ribosomal protein S15	SubName: Full=Chromosome chr5 scaffold_2, whole genome shotgun sequence;	RP-S15e, RPS15	_
c11330_g1	protein yop1 [Exophiala dermatitidis NIH/UT8656]	RecName: Full=Protein yop1 [Aspergillus fumigatus Af293]	_	REEP5_6	_
c113344_g1	conserved hypothetical protein [Aspergillus terreus NIH2624]	_	_	_	PF03171.17|2OG-FeII_Oxy|2OG-Fe(II) oxygenase superfamily|m.1147:1-53
c113352_g1	_	_	_	_	_
c113388_g1	_	_	_	_	PF00150.15|Cellulase|Cellulase (glycosyl hydrolase family 5)|m.1148:9-246
c113415_g1	_	_	_	_	_
c113427_g1	hypothetical protein CHLNCDRAFT_31270, partial [Chlorella variabilis]	RecName: Full=Ribose-phosphate pyrophosphokinase 2, chloroplastic; AltName: Full=Phosphoribosyl pyrophosphate synthase 2; Flags: Precursor [Spinacia oleracea]	_	PRPS, prsA	_
c113431_g1	_	_	_	_	_
c113442_g1	conserved hypothetical protein [Ricinus communis]	RecName: Full=Probable ADP-ribosylation factor GTPase-activating protein AGD14; Short=ARF GAP AGD14; AltName: Full=Protein ARF-GAP DOMAIN 14; Short=AtAGD14; AltNa	annotation not avaliable	_	_
c113445_g1	hypothetical protein BAUCODRAFT_29654 [Baudoinia compniacensis UAMH 10762]	RecName: Full=Cytosolic Fe-S cluster assembly factor nar1; AltName: Full=Nuclear architecture-related protein 1 [Aspergillus fumigatus Af293]	_	_	_
c113448_g1	PREDICTED: glutaredoxin [Phoenix dactylifera]	RecName: Full=Glutaredoxin [Ricinus communis]	annotation not avaliable	grxC, GLRX, GLRX2	_
c11344_g1	PREDICTED: SUMO-conjugating enzyme SCE1-like [Oryza brachyantha]	RecName: Full=SUMO-conjugating enzyme SCE1; AltName: Full=Protein EMBRYO DEFECTIVE 1637; AltName: Full=Protein hus5 homolog; AltName: Full=SUMO-conjugating enzyme 1	Os03g0123100	UBE2I, UBC9	PF00179.23|UQ_con|Ubiquitin-conjugating enzyme|m.1152:9-131
c113452_g1	_	_	_	_	_
c113454_g1	_	_	_	_	_
c113464_g1	hypothetical protein SS1G_03160 [Sclerotinia sclerotiorum 1980]	RecName: Full=Putative lipase ATG15; AltName: Full=Autophagy-related protein 15 [Ajellomyces capsulatus NAm1]	_	ATG15, AUT5	PF01764.22|Lipase_3|Lipase (class 3)|m.1153:33-66
c113466_g1	unnamed protein product, partial [Coffea canephora]	RecName: Full=Putative disease resistance protein RGA4; AltName: Full=RGA4-blb [Solanum bulbocastanum]	_	_	_
c113467_g1	RNA-binding family protein, putative [Theobroma cacao]	RecName: Full=Nucleolar protein 12	hypothetical protein	NOP12	PF00076.19|RRM_1|RNA recognition motif. (a.k.a. RRM, RBD, or RNP domain)|m.1154:299-344;PF00076.19|RRM_1|RNA recognition motif. (a.k.a. RRM, RBD, or RNP domain)|m.1154:410-482
c113474_g1	putative Mechanosensitive ion channel [uncultured marine microorganism HF4000_APKG8K5]	_	_	ynaI, mscMJ, MSL	_
c113476_g1	_	_	_	_	_
c113489_g1	_	_	_	_	_
c113498_g1	hypothetical protein MPH_10549 [Macrophomina phaseolina MS6]	RecName: Full=Protein SSH4 [Coccidioides immitis RS]	_	_	_
c11349_g1	hypothetical protein PTT_09719 [Pyrenophora teres f. teres 0-1]	_	_	_	PF02469.19|Fasciclin|Fasciclin domain|m.1156:4-125
c113518_g1	hypothetical protein POPTR_0003s19980g [Populus trichocarpa]	_	_	_	_
c113524_g1	hypothetical protein [Peptoclostridium difficile]	_	hypothetical protein	_	PF06250.8|DUF1016|Protein of unknown function (DUF1016)|m.1158:10-187
c113533_g1	_	_	_	_	_
c113543_g1	_	_	_	_	_
c113548_g1	hypothetical protein A1O3_04235 [Capronia epimyces CBS 606.96]	_	_	FBXL7	_
c11354_g1	_	_	_	_	_
c113573_g1	_	_	_	_	_
c113573_g2	_	_	_	_	_
c113578_g1	40S ribosomal protein S3a-like protein [Elaeis guineensis]	RecName: Full=40S ribosomal protein S3a; AltName: Full=CYC07 protein [Oryza sativa Japonica Group]	_	RP-S3Ae, RPS3A	_
c113582_g1	_	_	_	_	_
c1135_g2	terminase [Sphingomonas sp. terminase [Sphingomonas sp. MM-1]	_	_	_	PF03354.12|Terminase_1|Phage Terminase|m.1161:32-182
c113602_g1	hypothetical protein [Rhodanobacter spathiphylli]	_	_	_	_
c11361_g1	_	_	_	_	_
c113631_g1	1,3-beta glucanase [Marssonina brunnea f. sp. 'multigermtubi' MB_m1]	RecName: Full=Glucan 1,3-beta-glucosidase; AltName: Full=1,3-beta-D-glucanohydrolase; AltName: Full=Exo-beta 1,3 glucanase; Flags: Precursor [Bipolaris zeicola]	_	_	PF12708.4|Pectate_lyase_3|Pectate lyase superfamily protein|m.1165:3-102
c113641_g1	_	_	_	_	_
c113647_g1	hypothetical protein HMPREF1541_01007 [Cyphellophora europaea CBS 101466]	_	_	HSP20	PF00011.18|HSP20|Hsp20/alpha crystallin family|m.1166:2-114
c113659_g1	GK15262 [Drosophila willistoni]	_	_	SIRT6, SIR2L6	_
c11367_g1	_	_	_	_	_
c113694_g1	_	_	_	_	_
c11369_g1	_	_	_	_	_
c113701_g1	_	_	_	_	_
c113710_g1	hypothetical protein [Ralstonia hypothetical protein F504_3175 [Ralstonia solanacearum FQY_4]	_	_	_	_
c113767_g1	AMP-binding enzyme [Marssonina brunnea f. sp. 'multigermtubi' MB_m1]	RecName: Full=Long chain acyl-CoA synthetase 7, peroxisomal [Arabidopsis thaliana]	_	ACSL, fadD	_
c113802_g1	hypothetical protein PRUPE_ppa000265mg [Prunus persica]	RecName: Full=Probable pleiotropic drug resistance protein 2 [Oryza sativa Japonica Group]	_	_	_
c113823_g1	hypothetical protein SETTUDRAFT_154789 [Setosphaeria turcica Et28A]	_	_	_	_
c113840_g1	glycosyltransferase family 4 protein [Ceriporiopsis subvermispora B]	RecName: Full=Trehalose phosphorylase; AltName: Full=Trehalose synthase; Short=TSase; Flags: Precursor	_	_	_
c113848_g1	hypothetical protein MYCFIDRAFT_148436 [Pseudocercospora fijiensis CIRAD86]	RecName: Full=Chanoclavine-I aldehyde reductase; AltName: Full=Old yellow enzyme 3 homolog [Aspergillus fumigatus Af293]	_	E1.6.99.1	_
c113872_g1	_	_	_	_	_
c113891_g1	protein phosphatase [Capronia epimyces CBS 606.96]	_	_	SGTA	_
c113899_g1	_	_	_	_	_
c113902_g1	_	_	_	_	_
c113930_g1	_	_	_	_	_
c113940_g1	hypothetical protein TRIVIDRAFT_190204 [Trichoderma virens Gv29-8]	_	_	_	_
c113944_g1	hypothetical protein [Phyllobacterium sp. UNC302MFCol5.2]	_	hypothetical protein	_	PF04391.9|DUF533|Protein of unknown function (DUF533)|m.1170:8-124
c113953_g1	hypothetical protein SS1G_07437 [Sclerotinia sclerotiorum 1980]	_	_	_	_
c11396_g1	hypothetical protein MYCFIDRAFT_185327 [Pseudocercospora fijiensis CIRAD86]	_	_	_	_
c11398_g1	hypothetical protein MIMGU_mgv1a027061mg, partial [Erythranthe guttata]	RecName: Full=Probable receptor-like protein kinase At5g61350; Flags: Precursor [Arabidopsis thaliana]	_	_	_
c1139_g1	hypothetical protein A1O5_04889 [Cladophialophora psammophila CBS 110553]	_	_	_	_
c114005_g1	hypothetical protein BAUCODRAFT_148911 [Baudoinia compniacensis UAMH 10762]	_	_	UTP18	_
c114017_g1	hypothetical protein PFL1_02491 [Pseudozyma flocculosa PF-1]	_	_	_	_
c114027_g1	hypothetical protein BAUCODRAFT_29926 [Baudoinia compniacensis UAMH 10762]	_	_	_	_
c114051_g1	asparagine synthetase [glutamine-hydrolyzing]	RecName: Full=Asparagine synthetase [glutamine-hydrolyzing]	_	asnB, ASNS	PF00733.18|Asn_synthase|Asparagine synthase|m.1175:13-108
c114053_g1	hypothetical protein PTT_13265 [Pyrenophora teres f. teres 0-1]	RecName: Full=Glycerol dehydrogenase (NADP(+)) [Trichoderma reesei]	Pc20g15580	GAAD	PF00248.18|Aldo_ket_red|Aldo/keto reductase family|m.1176:3-165
c114056_g1	_	_	_	_	_
c114067_g1	hypothetical protein HMPREF1541_06962 [Cyphellophora europaea CBS 101466]	RecName: Full=rRNA-processing protein FCF1 homolog [Homo sapiens]	hypothetical protein	UTP24, FCF1	PF04900.9|Fcf1|Fcf1|m.1177:112-208
c114071_g1	hypothetical protein BAUCODRAFT_100632 [Baudoinia compniacensis UAMH 10762]	RecName: Full=60S ribosomal protein L9-B; AltName: Full=L8; AltName: Full=RP24; AltName: Full=YL11 [Saccharomyces cerevisiae S288c]	_	RP-L9e, RPL9	_
c114074_g1	ferredoxin [Pseudomonas ferredoxin [Pseudomonas moraviensis R28-S]	RecName: Full=Uncharacterized protein YkgJ [Escherichia coli O157:H7]	_	K06940	_
c11407_g1	Ornithine aminotransferase-like protein [Acremonium chrysogenum ATCC 11550]	RecName: Full=Ornithine aminotransferase; AltName: Full=Ornithine--oxo-acid aminotransferase [Aspergillus nidulans FGSC A4]	_	rocD, OAT	PF00202.18|Aminotran_3|Aminotransferase class-III|m.1180:33-168
c114081_g1	hypothetical protein A1O3_02472 [Capronia epimyces CBS 606.96]	_	_	DNAJC7	_
c114084_g1	ABC transporter, putative [Neosartorya fischeri NRRL 181]	RecName: Full=ABC transporter ATP-binding protein ARB1; AltName: Full=ATP-binding cassette protein involved in ribosome biogenesis 1 [Saccharomyces cerevisiae S288c]	_	ABCF2	_
c114103_g1	hypothetical protein G647_08728 [Cladophialophora carrionii CBS 160.54]	_	_	_	_
c114108_g1	Uncharacterized protein TCM_034780 [Theobroma cacao]	_	_	_	_
c114115_g1	homoserine dehydrogenase [Methylobacterium sp. 10]	_	_	E1.1.1.3	PF01842.22|ACT|ACT domain|m.1184:33-107
c11411_g1	_	_	_	_	_
c114129_g1	_	_	_	_	_
c11412_g1	lipoyl synthase, mitochondrial [Coniosporium apollinis CBS 100218]	RecName: Full=Lipoyl synthase, mitochondrial; AltName: Full=Lipoate synthase; Short=LS; Short=Lip-syn; AltName: Full=Lipoic acid synthase; Flags: Precursor [Asperg	_	lipA	_
c114158_g1	hypothetical protein SNOG_00322 [Phaeosphaeria nodorum SN15]	RecName: Full=Casein kinase I homolog hhp1 [Schizosaccharomyces pombe 972h-]	_	HRR25	_
c114176_g1	_	_	_	_	_
c114191_g1	hypothetical protein PTT_14856 [Pyrenophora teres f. teres 0-1]	RecName: Full=Vacuolar protease A; AltName: Full=Aspartic endopeptidase pep2; AltName: Full=Aspartic protease pep2; Flags: Precursor [Aspergillus fumigatus Af293]	_	E3.4.23.25	_
c114191_g2	Peptidase A1 [Macrophomina phaseolina MS6]	RecName: Full=Vacuolar protease A; AltName: Full=Aspartic endopeptidase pep2; AltName: Full=Aspartic protease pep2; Flags: Precursor [Aspergillus fumigatus Af293]	_	E3.4.23.25	PF00026.20|Asp|Eukaryotic aspartyl protease|m.1186:1-107
c114193_g1	chaperonin GroEL [Capronia coronata CBS 617.96]	RecName: Full=Heat shock protein 60, mitochondrial; AltName: Full=Antigen HIS-62; Flags: Precursor	_	groEL, HSPD1	_
c11421_g1	hypothetical protein CICLE_v10012131mg [Citrus clementina]	_	_	ESCO, ECO1	_
c11421_g2	unnamed protein product [Vitis vinifera]	RecName: Full=Protein CHROMOSOME TRANSMISSION FIDELITY 7; AltName: Full=Cohesion establishment factor CTF7; AltName: Full=Protein ESTABLISHMENT OF COHESION 1 [Arab	_	ESCO, ECO1	_
c114227_g1	_	_	_	_	_
c114232_g1	OPT family small oligopeptide transporter [Capronia coronata CBS 617.96]	RecName: Full=Sexual differentiation process protein isp4 [Schizosaccharomyces pombe 972h-]	_	_	PF03169.12|OPT|OPT oligopeptide transporter protein|m.1188:2-96
c114252_g1	hypothetical protein MYCFIDRAFT_25858 [Pseudocercospora fijiensis CIRAD86]	RecName: Full=Uncharacterized protein y4oV [Sinorhizobium fredii NGR234]	annotation not available	_	PF09370.7|PEP_hydrolase|Phosphoenolpyruvate hydrolase-like|m.1190:25-213
c114266_g1	hypothetical protein HMPREF1541_02792 [Cyphellophora europaea CBS 101466]	_	_	_	_
c114274_g1	aminopeptidase [Peptoclostridium difficile]	RecName: Full=Probable M18 family aminopeptidase 1 [Clostridium acetobutylicum ATCC 824]	_	_	_
c114281_g1	_	_	_	_	_
c114282_g1	NAD(P)-binding protein [Coccomyxa subellipsoidea C-169]	RecName: Full=C-factor; AltName: Full=C signal [Myxococcus xanthus]	_	_	_
c114287_g1	hypothetical protein G647_08876 [Cladophialophora carrionii CBS 160.54]	_	_	_	_
c114316_g1	PREDICTED: calcium-dependent protein kinase 24-like [Solanum lycopersicum]	RecName: Full=Calcium-dependent protein kinase 13 [Arabidopsis thaliana]	_	CPK	PF00069.22|Pkinase|Protein kinase domain|m.1194:2-103;PF07714.14|Pkinase_Tyr|Protein tyrosine kinase|m.1194:2-103
c114320_g1	hypothetical protein BAUCODRAFT_152993 [Baudoinia compniacensis UAMH 10762]	RecName: Full=4-hydroxyphenylpyruvate dioxygenase; Short=4HPPD; Short=HPD; Short=HPPDase [Zymoseptoria tritici]	_	HPD, hppD	_
c11433_g1	PREDICTED: muscle-specific protein 20-like isoform 2 [Metaseiulus occidentalis]	RecName: Full=Muscle-specific protein 20 [Drosophila melanogaster]	calponin/transgelin	_	PF00307.28|CH|Calponin homology (CH) domain|m.1197:34-136;PF00402.15|Calponin|Calponin family repeat|m.1197:171-193
c114345_g1	PREDICTED: 40S ribosomal protein S8-like [Solanum tuberosum]	RecName: Full=40S ribosomal protein S8-2 [Arabidopsis thaliana]	40S ribosomal protein S8 (RPS8B); 40S ribosomal protein S8 (RPS8B); FUNCTIONS IN: structural [...]	RP-S8e, RPS8	PF01201.19|Ribosomal_S8e|Ribosomal protein S8e|m.1198:1-112
c114352_g1	chromosome 10 open reading frame 137, isoform CRA_a [Homo sapiens]	RecName: Full=Uncharacterized protein C9orf85 [Homo sapiens]	_	KRAB	_
c114383_g1	alcohol dehydrogenase 3 [Cladophialophora psammophila CBS 110553]	RecName: Full=Alcohol dehydrogenase 1; AltName: Full=Alcohol dehydrogenase I	_	adhP	_
c114416_g1	hypothetical protein HMPREF1120_03334 [Exophiala dermatitidis NIH/UT8656]	_	_	_	_
c114432_g1	RIO1 family protein [Marssonina brunnea f. sp. 'multigermtubi' MB_m1]	_	_	RIOK1	_
c114438_g1	Uncharacterized protein TCM_016130 [Theobroma cacao]	_	_	_	_
c114455_g1	_	_	_	_	_
c114461_g1	branchpoint-bridging protein [Cyphellophora europaea CBS 101466]	RecName: Full=Branchpoint-bridging protein	_	SF1	_
c114463_g1	hypothetical protein H072_9001 [Dactylellina haptotyla CBS 200.50]	_	_	_	_
c114466_g1	AMP dependent ligase, putative [Ricinus communis]	RecName: Full=Probable acyl-activating enzyme 5, peroxisomal; AltName: Full=AMP-binding protein 5; Short=AtAMPBP5 [Arabidopsis thaliana]	_	_	_
c114487_g1	hypothetical protein PDIP_01520 [Penicillium digitatum Pd1]	RecName: Full=Male-specific sperm protein Mst84Dd [Drosophila melanogaster]	_	_	_
c114488_g2	_	_	_	_	_
c114494_g1	hypothetical protein [Methylobacterium sp. MB200]	_	_	_	PF10009.6|DUF2252|Uncharacterized protein conserved in bacteria (DUF2252)|m.1204:106-221
c114500_g1	_	_	_	_	_
c114512_g1	phenylalanyl-tRNA synthetase alpha chain [Sphaerulina musiva SO2202]	RecName: Full=Phenylalanine--tRNA ligase alpha subunit; AltName: Full=Phenylalanyl-tRNA synthetase alpha subunit; Short=PheRS [Saccharomyces cerevisiae S288c]	_	FARSA, pheS	_
c114514_g1	hypothetical protein A1O1_08830 [Capronia coronata CBS 617.96]	_	_	UBE3C	_
c114536_g1	hypothetical protein MELLADRAFT_33703 [Melampsora larici-populina 98AG31]	RecName: Full=Ornithine carbamoyltransferase, mitochondrial; AltName: Full=Ornithine transcarbamylase; Short=OTCase; Flags: Precursor	_	OTC, argF, argI	_
c114559_g1	oxidoreductase, 2-nitropropane dioxygenase family, putative [Neosartorya fischeri NRRL 181]	_	_	E1.-.-.-	_
c114560_g1	hypothetical protein IMG5_164270 [Ichthyophthirius multifiliis]	RecName: Full=Allergen MAG29, partial [Dermatophagoides farinae]	_	HSPA1_8	_
c114572_g1	conserved hypothetical protein [Ajellomyces capsulatus NAm1]	RecName: Full=ATP-dependent RNA helicase dbp7	_	DDX31, DBP7	_
c114574_g1	FMN adenylyltransferase [Exophiala dermatitidis NIH/UT8656]	RecName: Full=FAD synthase; AltName: Full=FAD pyrophosphorylase; AltName: Full=FMN adenylyltransferase; AltName: Full=Flavin adenine dinucleotide synthase; Includes	_	FLAD1	PF01507.16|PAPS_reduct|Phosphoadenosine phosphosulfate reductase family|m.1208:1-78
c114576_g1	aerobic cobaltochelatase subunit CobS [Porphyrobacter sp. AAP82]	RecName: Full=Aerobic cobaltochelatase subunit CobS; AltName: Full=Hydrogenobyrinic acid a,c-diamide cobaltochelatase subunit CobS [Pseudomonas denitrificans]	_	cobS	_
c114597_g1	_	_	_	_	_
c114632_g2	diguanylate cyclase [Klebsiella diguanylate cyclase [Klebsiella oxytoca KCTC 1686]	_	_	_	_
c114636_g1	hypothetical protein GLAREA_12414 [Glarea lozoyensis ATCC 20868]	_	_	_	PF09431.7|DUF2013|Protein of unknown function (DUF2013)|m.1211:30-108
c114650_g1	_	_	_	_	_
c114656_g1	hypothetical protein G647_00471 [Cladophialophora carrionii CBS 160.54]	_	_	_	_
c114659_g1	hypothetical protein MYCFIDRAFT_80627 [Pseudocercospora fijiensis CIRAD86]	_	_	_	_
c11465_g1	NADH-dependent flavin oxidoreductase [Exophiala dermatitidis NIH/UT8656]	RecName: Full=Putative NADPH dehydrogenase C23G7.10c; AltName: Full=Old yellow enzyme homolog 3 [Schizosaccharomyces pombe 972h-]	_	_	PF00724.17|Oxidored_FMN|NADH:flavin oxidoreductase / NADH oxidase family|m.1215:42-147
c114664_g1	_	_	_	_	_
c114673_g1	hypothetical protein BAUCODRAFT_151299 [Baudoinia compniacensis UAMH 10762]	RecName: Full=26S protease regulatory subunit 6A [Schizosaccharomyces pombe 972h-]	_	PSMC3, RPT5	_
c114674_g1	_	_	_	_	_
c1146_g1	hypothetical protein COCSADRAFT_184134 [Bipolaris sorokiniana ND90Pr]	_	_	_	PF06609.10|TRI12|Fungal trichothecene efflux pump (TRI12)|m.1218:44-107
c114714_g1	_	_	_	_	_
c114726_g1	esterase [Methylobacterium poly(3- hydroxybutyrate) depolymerase [Methylobacterium extorquens DM4]	RecName: Full=Poly(3-hydroxyalkanoate) depolymerase C; Short=PHA depolymerase; AltName: Full=PHB depolymerase; Flags: Precursor [Paucimonas lemoignei]	_	_	PF10503.6|Esterase_phd|Esterase PHB depolymerase|m.1222:106-215;PF00756.17|Esterase|Putative esterase|m.1222:111-218
c114734_g1	hypothetical protein DOTSEDRAFT_68295 [Dothistroma septosporum NZE10]	_	_	BDF1	_
c114743_g1	PREDICTED: nuclease-sensitive element-binding protein 1-like isoform X1 [Oreochromis niloticus]	RecName: Full=Nuclease-sensitive element-binding protein 1; AltName: Full=Y-box transcription factor; AltName: Full=Y-box-binding protein 1; Short=YB-1	Y-box binding protein	YBX1, NSEP1	PF00313.19|CSD|'Cold-shock' DNA-binding domain|m.1227:41-108
c114746_g1	hypothetical protein RFI_15929, partial [Reticulomyxa filosa]	_	_	_	_
c114749_g1	ZPR1 zinc-finger domain-containing protein [Marssonina brunnea f. sp. 'multigermtubi' MB_m1]	RecName: Full=Zinc finger protein ZPR1 [Saccharomyces cerevisiae S288c]	_	K06874	PF03367.10|zf-ZPR1|ZPR1 zinc-finger domain|m.1229:66-123
c114754_g1	putative Ran-specific GTPase-activating protein 1 [Sclerotinia borealis F-4157]	RecName: Full=Ran-specific GTPase-activating protein 1; AltName: Full=Ran-binding protein 1; Short=RANBP1; AltName: Full=Spi1-binding protein [Schizosaccharomyces p	hypothetical protein	RANBP1	PF00638.15|Ran_BP1|RanBP1 domain|m.1230:133-254
c114765_g1	myosin IX [Exophiala dermatitidis NIH/UT8656]	_	_	_	_
c114769_g1	hypothetical protein SBOR_7460 [Sclerotinia borealis F-4157]	_	_	_	_
c114783_g1	_	_	_	_	_
c114787_g1	PREDICTED: pentatricopeptide repeat-containing protein At1g25360 [Vitis vinifera]	RecName: Full=Pentatricopeptide repeat-containing protein At1g25360 [Arabidopsis thaliana]	_	_	PF01535.17|PPR|PPR repeat|m.1232:6-35;PF01535.17|PPR|PPR repeat|m.1232:41-66;PF01535.17|PPR|PPR repeat|m.1232:81-100;PF01535.17|PPR|PPR repeat|m.1232:144-173;PF13041.3|PPR_2|PPR repeat family|m.1232:4-51;PF13812.3|PPR_3|Pentatricopeptide repeat domain|m.1232:4-50
c114788_g1	_	_	_	_	_
c114792_g1	hypothetical protein PRUPE_ppa013355mg [Prunus persica]	RecName: Full=CYSTM1 family protein B	_	_	_
c11479_g1	hypothetical protein SDRG_00547 [Saprolegnia diclina VS20]	_	_	E3.2.1.1, amyA, malS	_
c11482_g1	MULTISPECIES: ABC transporter permease [Sinorhizobium]	_	_	ABC.PE.P1	_
c114847_g1	_	_	_	_	_
c114849_g1	_	_	_	_	_
c114854_g1	_	_	_	_	_
c114860_g1	putative acyl- dehydrogenase protein [Neofusicoccum parvum UCRNP2]	_	_	_	PF00441.21|Acyl-CoA_dh_1|Acyl-CoA dehydrogenase, C-terminal domain|m.1237:49-105
c11488_g1	hypothetical protein BAUCODRAFT_32282 [Baudoinia compniacensis UAMH 10762]	_	_	_	_
c114893_g1	hypothetical protein MYCGRDRAFT_103718 [Zymoseptoria tritici IPO323]	_	_	_	PF13419.3|HAD_2|Haloacid dehalogenase-like hydrolase|m.1240:6-78;PF00702.23|Hydrolase|haloacid dehalogenase-like hydrolase|m.1240:12-73;PF13242.3|Hydrolase_like|HAD-hyrolase-like|m.1240:35-93
c114904_g1	hypothetical protein A1O5_03787 [Cladophialophora psammophila CBS 110553]	_	_	_	_
c11491_g1	hypothetical protein N037_03180 [Enterobacter sp. EGD-HP1]	_	_	_	_
c114921_g1	beta-lactamase [Gloeobacter beta-lactamase [Gloeobacter kilaueensis JS1]	_	_	_	_
c114923_g1	_	_	_	_	_
c114932_g1	hypothetical protein HMPREF1120_05486 [Exophiala dermatitidis NIH/UT8656]	_	_	_	_
c114959_g1	_	_	_	_	_
c114978_g1	hypothetical protein DOTSEDRAFT_61143 [Dothistroma septosporum NZE10]	_	_	K09966	PF09996.6|DUF2237|Uncharacterized protein conserved in bacteria (DUF2237)|m.1249:36-151
c114980_g1	Calmodulin [Fusarium oxysporum f. sp. cubense race 1]	RecName: Full=Calmodulin; Short=CaM [Neurospora crassa OR74A]	CALM_NEUCR Calmodulin (CaM)	CALM	PF00036.29|EF-hand_1|EF hand|m.1250:12-40;PF00036.29|EF-hand_1|EF hand|m.1250:48-75;PF00036.29|EF-hand_1|EF hand|m.1250:85-112;PF00036.29|EF-hand_1|EF hand|m.1250:121-147;PF13499.3|EF-hand_7|EF-hand domain pair|m.1250:12-73;PF13499.3|EF-hand_7|EF-hand domain pair|m.1250:83-146;PF13833.3|EF-hand_8|EF-hand domain pair|m.1250:25-75;PF13833.3|EF-hand_8|EF-hand domain pair|m.1250:82-102;PF13833.3|EF-h…
c114985_g1	hypothetical protein COCHEDRAFT_1199648 [Bipolaris maydis C5]	_	_	_	_
c11499_g1	hypothetical protein [Nocardia brasiliensis]	_	_	_	_
c115002_g1	chaperonin 60A [Coccomyxa subellipsoidea C-169]	RecName: Full=RuBisCO large subunit-binding protein subunit alpha, chloroplastic; AltName: Full=60 kDa chaperonin subunit alpha; AltName: Full=CPN-60 alpha; Flags: P	chaperonin 60A; This protein binds RuBisCO small and large subunits and is implicated in the [...]	_	_
c115007_g1	hypothetical protein VOLCADRAFT_76590 [Volvox carteri f. nagariensis]	RecName: Full=Ran-binding protein 1 homolog c [Arabidopsis thaliana]	RAN binding protein, RANBP1	RANBP1	PF00638.15|Ran_BP1|RanBP1 domain|m.1252:1-91
c115012_g2	hypothetical protein S7711_08045 [Stachybotrys chartarum IBT 7711]	RecName: Full=Cyanate hydratase; Short=Cyanase; AltName: Full=Cyanate hydrolase; AltName: Full=Cyanate lyase [Nectria haematococca mpVI 77-13-4]	hypothetical protein	cynS	_
c11501_g1	tRNA uridine 5-carboxymethylaminomethyl modification enzyme [Coccomyxa subellipsoidea C-169]	RecName: Full=tRNA uridine 5-carboxymethylaminomethyl modification enzyme MnmG; AltName: Full=Glucose-inhibited division protein A [Acaryochloris marina MBIC11017]	_	gidA, mnmG, MTO1	_
c115035_g1	_	_	_	_	_
c115046_g1	hypothetical protein MYCFIDRAFT_157570 [Pseudocercospora fijiensis CIRAD86]	RecName: Full=NADPH--cytochrome P450 reductase; Short=CPR; Short=P450R [Aspergillus oryzae RIB40]	_	POR	PF00667.17|FAD_binding_1|FAD binding domain|m.1253:1-55
c115049_g1	_	_	_	_	_
c115086_g1	hypothetical protein VITISV_019007 [Vitis vinifera]	RecName: Full=Myosin-11; AltName: Full=Myosin XI E; Short=AtXIE [Arabidopsis thaliana]	_	MYO5	_
c115094_g1	hypothetical protein GLAREA_09688 [Glarea lozoyensis ATCC 20868]	_	_	_	PF12824.4|MRP-L20|Mitochondrial ribosomal protein subunit L20|m.1255:1-120;PF06413.8|Neugrin|Neugrin|m.1255:34-75
c11509_g1	long-chain fatty-acid-CoA ligase [Exophiala dermatitidis NIH/UT8656]	RecName: Full=Long-chain-fatty-acid--CoA ligase 1; AltName: Full=Fatty acid activator 1; AltName: Full=Long-chain acyl-CoA synthetase 1 [Saccharomyces cerevisiae S288	_	ACSL, fadD	PF00501.25|AMP-binding|AMP-binding enzyme|m.1256:1-38
c115102_g1	_	_	_	_	_
c115106_g1	_	_	_	_	_
c115113_g1	hypothetical protein FPSE_12347 [Fusarium pseudograminearum CS3096]	RecName: Full=60S ribosomal protein L17	_	RP-L17e, RPL17	_
c115154_g1	MULTISPECIES: GTP pyrophosphokinase [Enterobacter cloacae complex]	RecName: Full=GTP pyrophosphokinase; AltName: Full=(p)ppGpp synthase; AltName: Full=ATP:GTP 3'-pyrophosphotransferase; AltName: Full=ppGpp synthase I [Escherichia c	_	relA	_
c115162_g1	hypothetical protein A1O7_06437 [Cladophialophora yegresii CBS 114405]	RecName: Full=Protein phosphatase 2C homolog C10F6.17c; AltName: Full=Pyruvate dehydrogenase (Lipoamide) phosphatase C10F6.17c [Schizosaccharomyces pombe 972h-]	annotation not available	PDP	_
c115185_g1	_	_	_	_	_
c115186_g1	_	_	_	_	_
c115192_g1	unnamed protein product [Malassezia sympodialis ATCC 42132]	RecName: Full=Pyridoxine biosynthesis protein PDX1; AltName: Full=Singlet oxygen resistance protein 1	_	pdxS, pdx1	_
c115207_g1	carbohydrate esterase family 5 protein [Bipolaris sorokiniana ND90Pr]	_	_	E3.1.1.74	PF01083.19|Cutinase|Cutinase|m.1257:2-99
c115218_g1	hypothetical protein BAUCODRAFT_114097 [Baudoinia compniacensis UAMH 10762]	RecName: Full=Cytochrome c oxidase copper chaperone [Saccharomyces cerevisiae S288c]	hypothetical protein	COX17	PF05051.10|COX17|Cytochrome C oxidase copper chaperone (COX17)|m.1258:62-111
c115280_g1	hypothetical protein JCGZ_07791 [Jatropha curcas]	RecName: Full=Indole-3-pyruvate monooxygenase YUCCA6; AltName: Full=Flavin-containing monooxygenase YUCCA6; AltName: Full=Protein HYPERTALL1 [Arabidopsis thaliana]	flavine-containing monoxygenase	YUCCA	PF00743.16|FMO-like|Flavin-binding monooxygenase-like|m.1259:2-170
c11529_g1	_	_	_	_	_
c11529_g2	_	_	_	_	_
c1152_g1	hypothetical protein SNOG_09974 [Phaeosphaeria nodorum SN15]	_	_	_	_
c115301_g1	hypothetical protein MYCFIDRAFT_55822 [Pseudocercospora fijiensis CIRAD86]	RecName: Full=N-terminal acetyltransferase A complex subunit nat1; Short=NatA complex subunit nat1 [Schizosaccharomyces pombe 972h-]	_	E2.3.1.88	_
c115304_g1	hypothetical protein A1O3_06229 [Capronia epimyces CBS 606.96]	_	_	_	PF05057.11|DUF676|Putative serine esterase (DUF676)|m.1262:21-109
c115311_g1	_	_	_	_	_
c115319_g1	hypothetical protein GLAREA_12297 [Glarea lozoyensis ATCC 20868]	RecName: Full=Dipeptidyl peptidase 3; AltName: Full=Dipeptidyl aminopeptidase III; AltName: Full=Dipeptidyl arylamidase III; AltName: Full=Dipeptidyl peptidase III	_	DPP3	PF03571.12|Peptidase_M49|Peptidase family M49|m.1263:1-120
c115324_g1	ferredoxin reductase [Caulobacter sp. K31]	RecName: Full=Putidaredoxin reductase; AltName: Full=Putidaredoxin--NAD+ reductase [Pseudomonas putida]	_	hcaD	PF14759.3|Reductase_C|Reductase C-terminal|m.1265:49-132
c115327_g1	hypothetical protein PRUPE_ppa001527mg [Prunus persica]	RecName: Full=Cation/H(+) antiporter 18; AltName: Full=Protein CATION/H+ EXCHANGER 18; Short=AtCHX18 [Arabidopsis thaliana]	_	_	_
c115336_g2	hypothetical protein COCSADRAFT_77605 [Bipolaris sorokiniana ND90Pr]	RecName: Full=Probable methionine--tRNA ligase; AltName: Full=Methionyl-tRNA synthetase; Short=MetRS [Oryza sativa Japonica Group]	_	AIMP1, ARC1	_
c11534_g1	hypothetical protein G647_00498 [Cladophialophora carrionii CBS 160.54]	_	Similarity to hypothetical protein yphH - Lactococcus lactis	_	_
c115359_g1	Coatomer subunit beta [Endocarpon pusillum Z07020]	RecName: Full=Coatomer subunit beta; AltName: Full=Beta-coat protein; Short=Beta-COP [Schizosaccharomyces pombe 972h-]	_	COPB1, SEC26	_
c115395_g1	hypothetical protein CICLE_v10018239mg, partial [Citrus clementina]	_	_	_	_
c11539_g1	long-chain-fatty-acid CoA ligase [Coccomyxa subellipsoidea C-169]	RecName: Full=Long-chain-fatty-acid--[acyl-carrier-protein]	_	ACSL, fadD	PF00501.25|AMP-binding|AMP-binding enzyme|m.1267:7-126
c115407_g1	acetyl-CoA hydrolase [Peptoclostridium difficile]	RecName: Full=Succinyl-CoA:coenzyme A transferase [Clostridium kluyveri DSM 555]	_	aarC, cat1	_
c115429_g1	hypothetical protein EUTSA_v10020249mg [Eutrema salsugineum]	RecName: Full=Putative pentatricopeptide repeat-containing protein At1g17630 [Arabidopsis thaliana]	_	_	PF13041.3|PPR_2|PPR repeat family|m.1268:20-67;PF01535.17|PPR|PPR repeat|m.1268:23-52;PF01535.17|PPR|PPR repeat|m.1268:57-84;PF13812.3|PPR_3|Pentatricopeptide repeat domain|m.1268:42-97
c11543_g1	hypothetical protein MYCFIDRAFT_61870 [Pseudocercospora fijiensis CIRAD86]	_	_	_	_
c115444_g1	_	_	_	_	_
c115463_g1	hypothetical protein BAUCODRAFT_536540 [Baudoinia compniacensis UAMH 10762]	RecName: Full=Uncharacterized WD repeat-containing protein C3D6.12 [Schizosaccharomyces pombe 972h-]	_	DIP2, UTP12, WDR3	_
c115464_g1	pyruvate dehydrogenase [Stenotrophomonas maltophilia]	RecName: Full=Pyruvate dehydrogenase E1 component; Short=PDH E1 component [Ralstonia eutropha H16]	_	aceE	_
c115493_g1	_	_	_	_	_
c115494_g1	_	_	_	_	_
c11549_g1	eukaryotic translation initiation factor 2 subunit gamma [Capronia coronata CBS 617.96]	RecName: Full=Eukaryotic translation initiation factor 2 subunit gamma; Short=eIF-2-gamma [Schizosaccharomyces pombe 972h-]	_	EIF2S3	PF09173.8|eIF2_C|Initiation factor eIF2 gamma, C terminal|m.1273:47-118
c115503_g1	malate dehydrogenase, NAD-dependent [Talaromyces marneffei ATCC 18224]	RecName: Full=Malate dehydrogenase, mitochondrial; Flags: Precursor [Homo sapiens]	_	MDH2	PF02866.15|Ldh_1_C|lactate/malate dehydrogenase, alpha/beta C-terminal domain|m.1274:5-115
c115510_g1	_	_	_	_	_
c11551_g1	amino acid transporter [Aureobasidium pullulans EXF-150]	_	_	_	_
c115529_g1	predicted protein [Nectria haematococca mpVI 77-13-4]	RecName: Full=Heat shock protein hsp88 [Neurospora crassa OR74A]	_	HSPA4	PF00012.17|HSP70|Hsp70 protein|m.1277:1-123
c11552_g1	hypothetical protein CHLNCDRAFT_59535 [Chlorella variabilis]	_	_	_	_
c115536_g1	glycosyltransferase family 15 protein [Dothistroma septosporum NZE10]	RecName: Full=O-glycoside alpha-1,2-mannosyltransferase homolog 4 [Schizosaccharomyces pombe 972h-]	_	KTR	_
c115545_g1	mRNA capping enzyme [Marssonina brunnea f. sp. 'multigermtubi' MB_m1]	RecName: Full=mRNA cap guanine-N7 methyltransferase; AltName: Full=mRNA (guanine-N(7)-)-methyltransferase; AltName: Full=mRNA cap methyltransferase [Magnaporthe or	_	RNMT	_
c115551_g1	_	_	_	_	_
c115556_g1	_	_	_	_	_
c115558_g1	hypothetical protein MELLADRAFT_41776 [Melampsora larici-populina 98AG31]	RecName: Full=ATP synthase subunit alpha; AltName: Full=ATP synthase F1 sector subunit alpha; AltName: Full=F-ATPase subunit alpha [Sphingomonas wittichii RW1]	_	ATPeF1A, ATP5A1, ATP1	_
c115571_g1	hypothetical protein MYCFIDRAFT_152489 [Pseudocercospora fijiensis CIRAD86]	RecName: Full=Dihydroceramide delta(4)-desaturase [Schizosaccharomyces pombe 972h-]	hypothetical protein	DEGS	PF08557.7|Lipid_DES|Sphingolipid Delta4-desaturase (DES)|m.1278:30-64;PF00487.21|FA_desaturase|Fatty acid desaturase|m.1278:90-294
c115584_g1	unnamed protein product [Coffea canephora]	RecName: Full=Transcription factor bHLH36; AltName: Full=Basic helix-loop-helix protein 36; Short=AtbHLH36; Short=bHLH 36; AltName: Full=Transcription factor EN 6;	_	_	_
c115595_g1	_	_	_	_	_
c115598_g1	hypothetical protein BAUCODRAFT_290781 [Baudoinia compniacensis UAMH 10762]	_	_	_	_
c115617_g1	transglutaminase [Phyllobacterium sp. UNC302MFCol5.2]	_	transglutaminase domain-containing protein	_	PF01841.16|Transglut_core|Transglutaminase-like superfamily|m.1281:7-100
c115662_g1	NADH-ubiquinone oxidoreductase [Coccomyxa subellipsoidea C-169]	RecName: Full=NADH dehydrogenase [ubiquinone]	_	NDUFV1	_
c115675_g1	hypothetical protein MYCFIDRAFT_189433 [Pseudocercospora fijiensis CIRAD86]	RecName: Full=Probable sugar phosphate/phosphate translocator At2g25520 [Arabidopsis thaliana]	_	_	PF03151.13|TPT|Triose-phosphate Transporter family|m.1284:99-201
c115679_g1	_	_	_	_	_
c11567_g1	WSC domain protein, putative [Byssochlamys spectabilis No. 5]	_	_	WSC	_
c115685_g1	_	_	_	_	_
c115692_g1	_	_	_	_	_
c115694_g1	mitochondrial processing peptidase [Exophiala dermatitidis NIH/UT8656]	RecName: Full=Mitochondrial-processing peptidase subunit alpha; AltName: Full=Alpha-MPP; Flags: Precursor [Neurospora crassa OR74A]	_	PMPCA, MAS2	_
c115695_g1	thymidylate synthase [Serratia thymidylate synthase [Serratia marcescens FGI94]	RecName: Full=Thymidylate synthase; Short=TS; Short=TSase [Salmonella enterica subsp. enterica serovar Paratyphi C str. RKS4594]	_	thyA, TYMS	PF00226.28|DnaJ|DnaJ domain|m.1291:2-64
c115698_g1	_	_	_	_	_
c115708_g1	hypothetical protein BAUCODRAFT_38864 [Baudoinia compniacensis UAMH 10762]	RecName: Full=ATP-dependent RNA helicase dbp7	_	DDX31, DBP7	_
c11571_g1	CheA signal transduction histidine kinase, partial [Thauera phenylacetica]	_	_	chpA	PF00072.21|Response_reg|Response regulator receiver domain|m.1294:136-242
c115723_g1	similar to transcription factor Zn, GATA [Botrytis cinerea T4]	RecName: Full=GATA type zinc finger protein asd-4; AltName: Full=Ascus development protein 4 [Neurospora crassa OR74A]	hypothetical protein	GATAF	PF00320.24|GATA|GATA zinc finger|m.1295:14-47
c115748_g2	hypothetical protein H072_7185 [Dactylellina haptotyla CBS 200.50]	RecName: Full=Small nuclear ribonucleoprotein E; Short=snRNP-E; AltName: Full=Sm protein E; Short=Sm-E; Short=SmE [Schizosaccharomyces pombe 972h-]	Small nuclear ribonucleoprotein SmE, putative	SNRPE, SME	_
c115753_g1	_	_	_	_	_
c115763_g1	DNA-directed RNA polymerase subunit beta [Medicago truncatula]	RecName: Full=Leucine-rich repeat receptor-like serine/threonine-protein kinase BAM3; AltName: Full=Protein BARELY ANY MERISTEM 3; Flags: Precursor [Arabidopsis t	_	_	_
c115766_g1	_	_	_	_	_
c11577_g1	50S ribosomal protein L14 [Capronia epimyces CBS 606.96]	RecName: Full=54S ribosomal protein L38, mitochondrial [Schizosaccharomyces pombe 972h-]	50S ribosomal protein L14 (AFU_orthologue; AFUA_2G08520)	_	PF00238.16|Ribosomal_L14|Ribosomal protein L14p/L23e|m.1298:1-118
c11578_g1	_	_	_	_	_
c115791_g1	hypothetical protein A1O1_04735 [Capronia coronata CBS 617.96]	_	_	_	PF08022.9|FAD_binding_8|FAD-binding domain|m.1299:11-87
c115801_g1	_	_	_	_	_
c115814_g1	_	_	_	_	_
c115823_g2	hypothetical protein BAUCODRAFT_68402 [Baudoinia compniacensis UAMH 10762]	_	_	ELP3, KAT9	_
c115835_g1	hypothetical protein H072_9315 [Dactylellina haptotyla CBS 200.50]	RecName: Full=Serine dehydratase-like; AltName: Full=L-serine deaminase; AltName: Full=L-serine dehydratase/L-threonine deaminase; AltName: Full=L-threonine dehydra	_	SDS, SDH, CHA1	PF00291.22|PALP|Pyridoxal-phosphate dependent enzyme|m.1302:26-109
c11583_g1	lycosyl hydrolase family 3 domain-containing protein [Janthinobacterium sp. HH01]	_	_	nagZ	_
c115843_g1	_	_	_	_	_
c115851_g1	hypothetical protein EPUS_08262 [Endocarpon pusillum Z07020]	_	_	_	_
c115867_g1	ATPase AAA [Burkholderia putative conjugative transfer protein [Burkholderia cenocepacia CAR5776	_	_	_	_
c115867_g2	_	_	_	_	_
c115869_g1	vacuolar ATP synthase proteolipid, putative [Ichthyophthirius multifiliis]	RecName: Full=V-type proton ATPase 16 kDa proteolipid subunit 2/3; Short=V-ATPase 16 kDa proteolipid subunit 2/3; AltName: Full=Vacuolar proton pump 16 kDa proteoli	V-type ATPase, C subunit family protein	ATPeV0C, ATP6L	PF00137.18|ATP-synt_C|ATP synthase subunit C|m.1303:40-99
c115874_g1	hypothetical protein COCMIDRAFT_92173 [Bipolaris oryzae ATCC 44560]	_	_	_	_
c115875_g1	hypothetical protein MYCFIDRAFT_209610 [Pseudocercospora fijiensis CIRAD86]	RecName: Full=Inositol oxygenase 1; AltName: Full=Myo-inositol oxygenase 1; Short=AtMIOX1; Short=MI oxygenase 1 [Arabidopsis thaliana]	_	MIOX	_
c115879_g1	_	_	_	_	_
c11587_g1	_	_	_	_	_
c115881_g1	_	_	_	_	_
c115891_g1	_	_	_	_	_
c115894_g2	_	_	_	_	_
c115899_g1	Terpenoid synthase [Glarea lozoyensis ATCC 20868]	RecName: Full=Geranylgeranyl pyrophosphate synthase; Short=GGPP synthase; Short=GGPPSase; AltName: Full=(2E,6E)-farnesyl diphosphate synthase; AltName: Full=Albin	_	GGPS1	_
c115909_g1	_	_	_	_	PF00564.21|PB1|PB1 domain|m.1306:86-138
c115909_g2	_	_	_	_	_
c115926_g1	hypothetical protein CICLE_v10005161mg [Citrus clementina]	RecName: Full=Receptor-like protein kinase HERK 1; AltName: Full=Protein HERCULES RECEPTOR KINASE 1; Flags: Precursor [Arabidopsis thaliana]	SubName: Full=Chromosome chr5 scaffold_2, whole genome shotgun sequence;	IRAK1	PF07714.14|Pkinase_Tyr|Protein tyrosine kinase|m.1307:2-110;PF00069.22|Pkinase|Protein kinase domain|m.1307:3-109
c115930_g1	_	_	_	_	_
c115936_g1	Na+ cotransporter [Phyllobacterium sp. UNC302MFCol5.2]	_	_	yjbB	_
c115939_g1	_	_	_	_	_
c115941_g1	hypothetical protein CICLE_v10002301mg [Citrus clementina]	_	_	_	_
c115972_g1	_	_	_	_	_
c115978_g1	hypothetical protein PHAVU_003G026500g [Phaseolus vulgaris]	RecName: Full=Protein MOS2 [Arabidopsis thaliana]	_	GPKOW	PF12656.4|G-patch_2|DExH-box splicing factor binding site|m.1311:138-210;PF01585.20|G-patch|G-patch domain|m.1311:164-205
c115979_g1	_	_	_	_	_
c115989_g1	chemotaxis protein [Pseudomonas sp. CHM02]	_	_	mcp	PF13426.4|PAS_9|PAS domain|m.1319:23-104;PF08448.7|PAS_4|PAS fold|m.1319:20-99
c116020_g1	fimbrial protein [Pseudomonas type IV pilin structural subunit [Pseudomonas aeruginosa PA7]	_	_	pilA	_
c116023_g1	_	_	_	_	_
c116031_g1	hypothetical protein G647_03461 [Cladophialophora carrionii CBS 160.54]	RecName: Full=Ribosome biogenesis protein BRX1 [Saccharomyces cerevisiae S288c]	_	BRX1, BRIX1	_
c116053_g1	plasma membrane intrinsic protein [Coccomyxa subellipsoidea C-169]	RecName: Full=Probable aquaporin PIP2-4; AltName: Full=Plasma membrane intrinsic protein 2.4; Short=AtPIP2;4; Contains: RecName: Full=Probable aquaporin PIP2-4, N-	_	PIP	_
c116084_g1	_	_	_	_	_
c116093_g1	cell division cycle protein 48, partial [Cosmospora coccinea]	RecName: Full=Cell division control protein 48 [Aspergillus nidulans FGSC A4]	_	VCP, CDC48	_
c116107_g1	RNA methyltransferase [Peptoclostridium difficile]	RecName: Full=tRNA (cytidine(34)-2'-O)-methyltransferase; AltName: Full=tRNA (cytidine/uridine-2'-O-)-methyltransferase TrmL [Haemophilus influenzae Rd KW20]	putative RNA methylase	trmL, cspR	_
c116109_g1	glucan 1,3-beta-glucosidase precursor [Pyrenophora tritici-repentis Pt-1C-BFP]	RecName: Full=Glucan 1,3-beta-glucosidase; AltName: Full=Exo-1,3-beta-glucanase; Flags: Precursor [Schizosaccharomyces pombe 972h-]	_	E3.2.1.58	_
c11611_g1	hypothetical protein MYCFIDRAFT_45953 [Pseudocercospora fijiensis CIRAD86]	RecName: Full=Trafficking protein particle complex subunit 3; AltName: Full=BET3 homolog [Mus musculus]	BET3 family protein	_	PF04051.13|TRAPP|Transport protein particle (TRAPP) component|m.1321:26-133
c116128_g1	_	_	_	_	_
c116130_g1	hypothetical protein TRIADDRAFT_23373 [Trichoplax adhaerens]	RecName: Full=Serine/threonine-protein kinase BRSK2; AltName: Full=Brain-specific serine/threonine-protein kinase 2; Short=BR serine/threonine-protein kinase 2; A	_	SIK1	PF00069.22|Pkinase|Protein kinase domain|m.1322:1-124;PF07714.14|Pkinase_Tyr|Protein tyrosine kinase|m.1322:1-120
c116143_g2	_	_	_	_	_
c116145_g1	C-22 sterol desaturase [Capronia epimyces CBS 606.96]	RecName: Full=Cytochrome P450 61; AltName: Full=C-22 sterol desaturase [Saccharomyces cerevisiae S288c]	_	ERG5	_
c116146_g1	_	_	_	_	_
c11614_g1	hypothetical protein MYCGRDRAFT_52118 [Zymoseptoria tritici IPO323]	_	_	SPG20	PF06911.9|Senescence|Senescence-associated protein|m.1323:5-82
c116162_g1	putative Ribose-phosphate pyrophosphokinase 1 [Glarea lozoyensis 74030]	RecName: Full=Ribose-phosphate pyrophosphokinase 1; AltName: Full=Phosphoribosyl pyrophosphate synthase 1 [Saccharomyces cerevisiae S288c]	hypothetical protein	PRPS, prsA	_
c116179_g1	fatty acid/sphingolipid desaturase [Sphaerulina musiva SO2202]	RecName: Full=Delta(8)-fatty-acid desaturase; AltName: Full=Delta(8)-sphingolipid desaturase [Kluyveromyces lactis NRRL Y-1140]	_	SLD	_
c11617_g1	RELA/SPOT [Theobroma cacao]	RecName: Full=Probable GTP diphosphokinase RSH2, chloroplastic; AltName: Full=RelA/SpoT homolog 2; Short=AtRSH2; AltName: Full=ppGpp synthetase RSH2; Flags: Precur	_	_	PF04607.14|RelA_SpoT|Region found in RelA / SpoT proteins|m.1324:2-108
c116180_g1	PREDICTED: 60S ribosomal protein L27a-like [Xiphophorus maculatus]	RecName: Full=60S ribosomal protein L27a; AltName: Full=L22	ribosomal protein L27a	RP-L27Ae, RPL27A	_
c11618_g1	hypothetical protein EUGRSUZ_B04024 [Eucalyptus grandis]	RecName: Full=Uncharacterized membrane protein At1g06890 [Arabidopsis thaliana]	_	SLC35E3	_
c116197_g1	hypothetical protein A1O7_01244 [Cladophialophora yegresii CBS 114405]	_	_	SLC24A6, NCKX6	_
c116207_g1	hypothetical protein VITISV_023138 [Vitis vinifera]	_	_	EXOC7, EXO70	PF03081.12|Exo70|Exo70 exocyst complex subunit|m.1328:49-120
c116216_g1	_	_	_	_	_
c116219_g1	unnamed protein product [Vitis vinifera]	RecName: Full=Uncharacterized protein At4g19900 [Arabidopsis thaliana]	hypothetical protein	_	PF04572.9|Gb3_synth|Alpha 1,4-glycosyltransferase conserved region|m.1329:570-698;PF04488.12|Gly_transf_sug|Glycosyltransferase sugar-binding region containing DXD motif|m.1329:442-551
c116223_g1	Winged helix DNA-binding protein [Glarea lozoyensis ATCC 20868]	RecName: Full=La-related protein 1; AltName: Full=dLarp [Drosophila melanogaster]	_	LARP1	_
c116264_g1	hypothetical protein SCHCODRAFT_258978 [Schizophyllum commune H4-8]	_	_	_	_
c116268_g1	SCF ubiquitin ligase [uncultured eukaryote]	RecName: Full=SCF ubiquitin ligase complex protein SKP1a; AltName: Full=Glycoprotein FP21 isoform A; Contains: RecName: Full=SCF ubiquitin ligase complex protein SK	_	SKP1, CBF3D	_
c116297_g1	hypothetical protein SNOG_12222 [Phaeosphaeria nodorum SN15]	RecName: Full=26S protease regulatory subunit 6B homolog	_	PSMC4, RPT3	_
c11629_g1	_	_	_	_	_
c116300_g1	hypothetical protein BAUCODRAFT_487092 [Baudoinia compniacensis UAMH 10762]	_	_	RAB11A	_
c116311_g1	hypothetical protein MIMGU_mgv1a004366mg [Erythranthe guttata]	RecName: Full=Zinc finger CCCH domain-containing protein 67; Short=AtC3H67; AltName: Full=Zinc finger CCCH domain-containing protein ZFN-like 5 [Arabidopsis thalia	_	_	PF00642.21|zf-CCCH|Zinc finger C-x8-C-x5-C-x3-H type (and similar)|m.1333:70-92
c116313_g1	_	_	_	_	_
c116322_g1	PREDICTED: uncharacterized protein LOC100792217 [Glycine max]	_	_	_	_
c116335_g1	PREDICTED: major facilitator superfamily domain-containing protein 6-like [Strongylocentrotus purpuratus]	_	_	_	_
c116343_g1	hypothetical protein MYCFIDRAFT_202328 [Pseudocercospora fijiensis CIRAD86]	_	_	_	_
c116348_g1	hypothetical protein POPTR_0016s12020g [Populus trichocarpa]	_	hypothetical protein	_	_
c116350_g1	hypothetical protein CHLNCDRAFT_135149 [Chlorella variabilis]	RecName: Full=Uncharacterized protein ycf45; AltName: Full=ORF565 (chloroplast) [Porphyra purpurea]	_	_	PF01656.20|CbiA|CobQ/CobB/MinD/ParA nucleotide binding domain|m.1338:34-64;PF01935.14|DUF87|Domain of unknown function DUF87|m.1338:25-69;PF07728.11|AAA_5|AAA domain (dynein-related subfamily)|m.1338:30-59
c116372_g1	MULTISPECIES: hypothetical protein [Arthrospira]	_	_	_	_
c116390_g1	hypothetical protein MYCFIDRAFT_33300 [Pseudocercospora fijiensis CIRAD86]	_	_	_	_
c116415_g1	_	_	_	_	_
c116430_g1	hypothetical protein HMPREF1541_03219 [Cyphellophora europaea CBS 101466]	RecName: Full=Peptidyl-prolyl cis-trans isomerase D; Short=PPIase D; AltName: Full=Rotamase D [Aspergillus nidulans FGSC A4]	_	PPID, CYPD	_
c116431_g1	unnamed protein product [Coffea canephora]	RecName: Full=N-alpha-acetyltransferase 20; AltName: Full=N-acetyltransferase 5 homolog; AltName: Full=N-terminal acetyltransferase B complex catalytic subunit NA	SubName: Full=Chromosome chr7 scaffold_31, whole genome shotgun sequence;	NAA20, NAT3	PF00583.22|Acetyltransf_1|Acetyltransferase (GNAT) family|m.1339:57-133;PF13673.4|Acetyltransf_10|Acetyltransferase (GNAT) domain|m.1339:46-135;PF13508.4|Acetyltransf_7|Acetyltransferase (GNAT) domain|m.1339:48-134;PF08445.7|FR47|FR47-like protein|m.1339:76-138
c116455_g1	hypothetical protein HMPREF1541_08094 [Cyphellophora europaea CBS 101466]	_	_	_	_
c116502_g1	asparaginyl-tRNA synthetase [Fusarium oxysporum f. sp. cubense tropical race 4 54006]	RecName: Full=Asparagine--tRNA ligase, cytoplasmic; AltName: Full=Asparaginyl-tRNA synthetase; Short=AsnRS [Homo sapiens]	_	NARS, asnS	_
c116504_g1	PREDICTED: LOW QUALITY PROTEIN: patatin-13-like [Vitis vinifera]	RecName: Full=Patatin-like protein 2; Short=AtPLP2; AltName: Full=Patatin-related phospholipase A IIalpha; Short=pPLAIIa; AltName: Full=Phospholipase A IIA; Short=A	SubName: Full=Chromosome chr18 scaffold_1, whole genome shotgun sequence;	_	_
c116511_g1	hypothetical protein VITISV_018380 [Vitis vinifera]	_	_	KIF11, EG5	_
c116536_g1	hypothetical protein MBM_05026 [Marssonina brunnea f. sp. 'multigermtubi' MB_m1]	_	Predicted protein;	_	_
c116542_g2	DNA lyase-like protein, partial [Pseudocercospora fijiensis]	_	_	APEX2	_
c116558_g1	hypothetical protein MYCGRDRAFT_102318 [Zymoseptoria tritici IPO323]	RecName: Full=Transketolase 1; Short=TK 1 [Saccharomyces cerevisiae S288c]	_	E2.2.1.1, tktA, tktB	PF00456.18|Transketolase_N|Transketolase, thiamine diphosphate binding domain|m.1344:1-115
c11655_g1	ABC multidrug transporter SitT [Sclerotinia borealis F-4157]	RecName: Full=ATP-binding cassette sub-family B member 9; AltName: Full=ATP-binding cassette transporter 9; Short=ABC transporter 9 protein; Short=hABCB9; AltName:	_	_	PF00005.24|ABC_tran|ABC transporter|m.1345:68-118
c116565_g1	hypothetical protein PRUPE_ppa009931mg [Prunus persica]	RecName: Full=Short-chain dehydrogenase reductase 4; Short=AtSDR4 [Arabidopsis thaliana]	_	_	_
c116566_g1	U1 snRNP-associated protein Usp107 [Arthroderma otae CBS 113480]	_	_	_	_
c116571_g1	palmitoyltransferase putative [Albugo laibachii Nc14]	RecName: Full=60S ribosomal protein L32-1 [Arabidopsis thaliana]	annotation not available	RP-L32e, RPL32	_
c116572_g1	hypothetical protein A1O3_07083 [Capronia epimyces CBS 606.96]	RecName: Full=Universal stress protein A family protein C25B2.10 [Schizosaccharomyces pombe 972h-]	_	_	PF00582.23|Usp|Universal stress protein family|m.1349:4-54
c116580_g1	hypothetical protein S7711_00309 [Stachybotrys chartarum IBT 7711]	RecName: Full=mRNA-capping enzyme subunit alpha; AltName: Full=GTP--RNA guanylyltransferase; Short=GTase; AltName: Full=mRNA guanylyltransferase; AltName: Full=mRNA	_	CEG1	_
c116590_g1	_	_	_	_	_
c1165_g1	chlorophyll a/b-binding protein, partial [Coccomyxa subellipsoidea C-169]	RecName: Full=Chlorophyll a-b binding protein, chloroplastic; AltName: Full=LHCI type II CAB; Flags: Precursor	_	_	PF00504.18|Chloroa_b-bind|Chlorophyll A-B binding protein|m.1351:70-209
c116605_g1	hydrolase [Peptoclostridium hypothetical protein HMPREF1122_01498 [Peptoclostridium difficile EHJ	_	_	_	_
c116639_g1	hypothetical protein GLAREA_00355 [Glarea lozoyensis ATCC 20868]	_	hypothetical protein	_	PF13483.3|Lactamase_B_3|Beta-lactamase superfamily domain|m.1353:33-121
c116651_g1	MFS general substrate transporter [Sphaerulina musiva SO2202]	_	_	_	_
c116654_g1	hypothetical protein SS1G_00990 [Sclerotinia sclerotiorum 1980]	RecName: Full=Anthranilate synthase component 1; AltName: Full=Anthranilate synthase component I [Saccharomyces cerevisiae S288c]	_	trpE	_
c11666_g1	PREDICTED: cingulin [Prunus PREDICTED: cingulin [Prunus mume]	_	hypothetical protein	_	PF16709.2|SCAB-IgPH|Fused Ig-PH domain of plant-specific actin-binding protein|m.1355:281-488;PF16712.2|SCAB_CC|Coiled-coil regions of plant-specific actin-binding protein|m.1355:101-267;PF16711.2|SCAB-ABD|Actin-binding domain of plant-specific actin-binding protein|m.1355:54-96
c116670_g1	hypothetical protein MYCGRDRAFT_86671 [Zymoseptoria tritici IPO323]	RecName: Full=Vesicular-fusion protein sec18 [Schizosaccharomyces pombe 972h-]	_	NSF	_
c116670_g2	hypothetical protein MYCFIDRAFT_49254 [Pseudocercospora fijiensis CIRAD86]	RecName: Full=Vesicular-fusion protein sec18 [Schizosaccharomyces pombe 972h-]	_	NSF	_
c116674_g1	PREDICTED: uncharacterized protein LOC103445169 [Malus domestica]	_	_	_	_
c116682_g2	hypothetical protein MYCFIDRAFT_205126 [Pseudocercospora fijiensis CIRAD86]	_	_	_	_
c116694_g1	PREDICTED: leucine-rich repeat and WD repeat-containing protein KIAA1239 homolog [Pan troglodytes]	RecName: Full=NACHT and WD repeat domain-containing protein 2; AltName: Full=Leucine-rich repeat and WD repeat-containing protein KIAA1239 [Homo sapiens]	_	_	_
c116697_g1	hypothetical protein MYCFIDRAFT_191416 [Pseudocercospora fijiensis CIRAD86]	_	_	GST, gst	_
c116697_g2	hypothetical protein MYCFIDRAFT_191416 [Pseudocercospora fijiensis CIRAD86]	_	_	GST, gst	_
c116699_g1	hypothetical protein [Maricaulis maris]	_	_	_	_
c116705_g1	putative cation chloride cotransporter [Marssonina brunnea f. sp. 'multigermtubi' MB_m1]	_	_	_	_
c116706_g1	hypothetical protein CHLNCDRAFT_33435 [Chlorella variabilis]	_	_	_	_
c116715_g1	V-type proton ATPase subunit A [Exophiala aquamarina CBS 119918]	RecName: Full=V-type proton ATPase subunit a; Short=V-ATPase a subunit; AltName: Full=Vacuolar ATPase 98 kDa subunit; AltName: Full=Vacuolar proton pump a subunit; A	_	ATPeV0A, ATP6N	PF01496.16|V_ATPase_I|V-type ATPase 116kDa subunit family|m.1363:2-121
c116747_g1	PREDICTED: homeobox-leucine zipper protein HDG11-like [Malus domestica]	RecName: Full=Homeobox-leucine zipper protein ROC3; AltName: Full=GLABR 2-like homeobox protein 3; AltName: Full=HD-ZIP protein ROC3; AltName: Full=Homeodomain tra	_	HD-ZIP	_
c116759_g1	_	_	_	_	_
c116764_g1	gluconate 5-dehydrogenase [Capronia epimyces CBS 606.96]	RecName: Full=Sorbose reductase SOU1; AltName: Full=Sorbitol utilization protein SOU1	_	_	_
c116765_g1	_	_	_	_	_
c116781_g1	_	_	_	_	_
c116803_g1	fragmin A [Physarum polycephalum]	RecName: Full=Gelsolin-like protein 1; AltName: Full=Actin-modulator; Short=EWAM; Short=EWAM-P1 [Lumbricus terrestris]	_	GSN	_
c116804_g2	hypothetical protein HMPREF1120_04061 [Exophiala dermatitidis NIH/UT8656]	RecName: Full=Uncharacterized protein F21D5.5 [Caenorhabditis elegans]	_	PNKP	_
c11681_g1	PAS domain S-box protein [Massilia timonae]	_	_	_	_
c116828_g1	NADH:ubiquinone oxidoreductase 18 kDa subunit [Chlamydomonas reinhardtii]	_	_	NDUFA12	_
c116832_g1	_	_	_	_	_
c11684_g1	_	_	_	_	_
c116888_g1	hypothetical protein CHLNCDRAFT_143586 [Chlorella variabilis]	RecName: Full=Rhodanese-like domain-containing protein 11, chloroplastic; AltName: Full=Sulfurtransferase 11; Short=AtStr11; Flags: Precursor [Arabidopsis thalian	_	_	_
c116898_g1	putative Transcriptional activator protein acu-15 [Marssonina brunnea f. sp. 'multigermtubi' MB_m1]	RecName: Full=Transcriptional activator protein acu-15; AltName: Full=Acetate utilization protein 15	_	_	PF04082.15|Fungal_trans|Fungal specific transcription factor domain|m.1364:19-122
c116907_g1	NMD3-domain-containing protein [Coccomyxa subellipsoidea C-169]	_	_	NMD3	_
c116908_g1	_	_	_	_	_
c116916_g1	RING/U-box [Glarea lozoyensis ATCC 20868]	_	_	MARCH6, DOA10	_
c116920_g1	hypothetical protein G647_08212 [Cladophialophora carrionii CBS 160.54]	_	_	_	_
c116926_g1	hypothetical protein G647_10035 [Cladophialophora carrionii CBS 160.54]	RecName: Full=UMP-CMP kinase; AltName: Full=Deoxycytidylate kinase; Short=CK; Short=dCMP kinase; AltName: Full=Uridine monophosphate/cytidine monophosphate kinase; S	_	CMPK1, UMPK	PF00406.19|ADK|Adenylate kinase|m.1365:34-102;PF13207.3|AAA_17|AAA domain|m.1365:35-99
c11694_g1	ser/thr kinase, partial [Coccomyxa subellipsoidea C-169]	RecName: Full=Casein kinase I homolog hhp1 [Schizosaccharomyces pombe 972h-]	Casein kinase I (ISS)	CSNK1, CK1	_
c116955_g1	hypothetical protein A1O9_05786 [Exophiala aquamarina CBS 119918]	_	_	E3.6.1.52	_
c11695_g1	hypothetical protein DOTSEDRAFT_79959 [Dothistroma septosporum NZE10]	RecName: Full=Protein ROT1; AltName: Full=Reversal of TOR2 lethality protein 1; Flags: Precursor	_	_	_
c116966_g1	hypothetical protein A1O3_08042 [Capronia epimyces CBS 606.96]	_	_	_	_
c11696_g1	PREDICTED: 40S ribosomal protein S15 [Tribolium castaneum]	RecName: Full=40S ribosomal protein S15; AltName: Full=RIG protein	_	RP-S15e, RPS15	_
c116975_g1	dihydrolipoamide acetyltransferase component E2 of pyruvate dehydrogenase complex [Marssonina brunnea f. sp. 'multigermtubi' MB_m1]	RecName: Full=Dihydrolipoyllysine-residue acetyltransferase component of pyruvate dehydrogenase complex, mitochondrial; AltName: Full=Dihydrolipoamide acetyltransfer	dihydrolipoamide acetyltransferase component E2 of pyruvate dehydrogenase complex	DLAT, aceF, pdhC	PF00198.20|2-oxoacid_dh|2-oxoacid dehydrogenases acyltransferase (catalytic domain)|m.1366:1-165
c116986_g1	hypothetical protein GMDG_03204 [Pseudogymnoascus destructans 20631-21]	RecName: Full=Multidrug resistance protein 3; AltName: Full=ATP-binding cassette sub-family B member 4; AltName: Full=P-glycoprotein 3 [Homo sapiens]	_	ABCB1	_
c116995_g1	ATP synthase [Peptoclostridium flagellum-specific ATP synthase [Peptoclostridium difficile CD196]	RecName: Full=Flagellum-specific ATP synthase [Bacillus subtilis subsp. subtilis str. 168]	_	fliI	PF00006.22|ATP-synt_ab|ATP synthase alpha/beta family, nucleotide-binding domain|m.1369:2-118
c116995_g2	ATP synthase [Peptoclostridium ATP synthase subunit beta FliI [Peptoclostridium difficile 630]	RecName: Full=Flagellum-specific ATP synthase [Bacillus subtilis subsp. subtilis str. 168]	_	fliI	_
c117007_g2	_	_	_	_	_
c117011_g1	hypothetical protein A1O1_02381 [Capronia coronata CBS 617.96]	RecName: Full=Peroxisomal membrane protein PMP47A	_	SLC25A17, PMP34	_
c117052_g1	_	_	_	_	_
c117061_g1	phosphonate ABC transporter phosphate-binding periplasmic component [Collimonas fungivorans]	RecName: Full=Phosphonates-binding periplasmic protein; Flags: Precursor [Escherichia coli K-12]	_	phnD	_
c117064_g1	_	_	_	_	_
c117065_g1	hypothetical protein MYCFIDRAFT_210084 [Pseudocercospora fijiensis CIRAD86]	_	_	_	_
c117091_g1	hypothetical protein MYCFIDRAFT_94547, partial [Pseudocercospora fijiensis CIRAD86]	_	_	_	_
c117091_g2	hypothetical protein MYCFIDRAFT_94547, partial [Pseudocercospora fijiensis CIRAD86]	_	_	_	_
c117095_g1	_	_	_	_	_
c117097_g1	plasma-membrane proton-efflux P-type ATPase [Coniosporium apollinis CBS 100218]	RecName: Full=Plasma membrane ATPase 1; AltName: Full=Proton pump 1 [Saccharomyces cerevisiae S288c]	_	E3.6.3.6	_
c117099_g1	_	_	_	_	_
c117100_g1	_	_	_	_	_
c117111_g1	hypothetical protein [Agrobacterium sp. H13-3]	_	_	_	_
c11715_g1	related to multicopper oxidase [Claviceps purpurea 20.1]	RecName: Full=Copper resistance protein A homolog; Flags: Precursor [Pseudomonas syringae pv. tomato str. DC3000]	_	E1.10.3.3	_
c117161_g1	hypothetical protein MYCFIDRAFT_89341 [Pseudocercospora fijiensis CIRAD86]	_	_	_	_
c117178_g1	_	_	_	_	_
c11717_g1	_	_	_	_	_
c117180_g1	_	_	_	_	_
c117207_g1	_	_	_	_	_
c11720_g1	3-beta hydroxysteroid dehydrogenase [Phyllobacterium sp. UNC302MFCol5.2]	RecName: Full=NADH dehydrogenase [ubiquinone]	putative oxidoreductase protein	E1.6.99.3	PF13460.3|NAD_binding_10|NAD(P)H-binding|m.1372:4-147;PF01073.16|3Beta_HSD|3-beta hydroxysteroid dehydrogenase/isomerase family|m.1372:2-105;PF01370.18|Epimerase|NAD dependent epimerase/dehydratase family|m.1372:2-193;PF05368.10|NmrA|NmrA-like family|m.1372:1-117
c117214_g1	_	_	_	_	_
c117227_g1	6-phosphofructo-2-kinase [Capronia coronata CBS 617.96]	RecName: Full=6-phosphofructo-2-kinase 1; Short=6PF-2-K 1; AltName: Full=Phosphofructokinase 2 I [Saccharomyces cerevisiae S288c]	_	E2.7.1.105, PFK	_
c117228_g1	_	_	_	_	_
c117230_g1	flagellar P-ring protein FlgI [Herbaspirillum massiliense]	RecName: Full=Flagellar P-ring protein; AltName: Full=Basal body P-ring protein; Flags: Precursor [Nitrosospira multiformis ATCC 25196]	_	flgI	PF02119.13|FlgI|Flagellar P-ring protein|m.1373:1-102
c117234_g1	_	_	_	_	_
c11726_g1	hypothetical protein G647_08977 [Cladophialophora carrionii CBS 160.54]	RecName: Full=Protein FMP42 [Saccharomyces cerevisiae S288c]	_	_	_
c117270_g1	hypothetical protein COCSUDRAFT_33358 [Coccomyxa subellipsoidea C-169]	_	_	_	_
c117282_g1	hypothetical protein MYCFIDRAFT_40276 [Pseudocercospora fijiensis CIRAD86]	RecName: Full=Mitochondrial import inner membrane translocase subunit tim8 [Neurospora crassa OR74A]	Predicted protein;	TIM8	_
c117299_g1	_	_	_	_	_
c117311_g1	hypothetical protein DOTSEDRAFT_72039 [Dothistroma septosporum NZE10]	RecName: Full=Sporulation-specific protein 2; Flags: Precursor [Saccharomyces cerevisiae S288c]	_	_	_
c117313_g1	hypothetical protein G647_09588 [Cladophialophora carrionii CBS 160.54]	_	_	HK	_
c117319_g1	general substrate transporter [Aureobasidium pullulans var. namibiae CBS 147.97]	_	_	_	_
c117323_g1	conserved hypothetical protein [Aspergillus terreus NIH2624]	_	_	_	_
c11732_g1	_	_	_	_	_
c117346_g1	hypothetical protein MBM_01888 [Marssonina brunnea f. sp. 'multigermtubi' MB_m1]	_	_	_	_
c117352_g1	_	_	_	_	_
c117358_g1	_	_	_	_	_
c117378_g1	rab GDP-dissociation inhibitor [Pyrenophora tritici-repentis Pt-1C-BFP]	RecName: Full=Guanosine nucleotide diphosphate dissociation inhibitor At5g09550; Short=AtGDI [Arabidopsis thaliana]	_	GDI1_2	PF00996.15|GDI|GDP dissociation inhibitor|m.1379:1-154
c117398_g1	26S protease regulatory subunit 6A [Capronia coronata CBS 617.96]	_	_	PSMC3, RPT5	_
c117409_g1	_	_	_	_	_
c117420_g1	_	_	_	_	_
c117439_g1	hypothetical protein A1O1_04531 [Capronia coronata CBS 617.96]	RecName: Full=54S ribosomal protein L31, mitochondrial; AltName: Full=YmL31; Flags: Precursor [Saccharomyces cerevisiae S288c]	54S ribosomal protein L31, mitochondrial, putative;	_	_
c117466_g1	_	_	_	_	_
c117499_g1	Competence lipoprotein ComL [Candidatus Accumulibacter sp. BA-91]	RecName: Full=Outer membrane protein assembly factor BamD; AltName: Full=Competence lipoprotein ComL; Flags: Precursor [Neisseria meningitidis Z2491]	outer membrane assembly lipoprotein YfiO	bamD	PF13525.3|YfiO|Outer membrane lipoprotein|m.1380:3-116;PF13512.3|TPR_18|Tetratricopeptide repeat|m.1380:4-47
c117513_g1	glycoside hydrolase [Auricularia delicata TFB-10046 SS5]	RecName: Full=Chitinase 2; Flags: Precursor [Candida albicans SC5314]	_	E3.2.1.14	_
c117530_g1	hypothetical protein A1O9_13095 [Exophiala aquamarina CBS 119918]	_	_	_	_
c117571_g1	unknown [Picea sitchensis]	RecName: Full=60S ribosomal protein L35a-3 [Arabidopsis thaliana]	60S ribosomal protein L35a (RPL35aC); 60S ribosomal protein L35a (RPL35aC); FUNCTIONS IN: st [...]	RP-L35Ae, RPL35A	_
c117582_g1	_	_	_	_	_
c117598_g1	unnamed protein product [Vitis vinifera]	RecName: Full=Probable calcium-binding protein CML18; AltName: Full=Calmodulin-15; Short=AtCaM-15; AltName: Full=Calmodulin-like protein 18 [Arabidopsis thaliana]	_	CML	_
c117613_g1	glutamine synthetase [Acanthamoeba castellanii str. Neff]	RecName: Full=Glutamine synthetase, chloroplastic; AltName: Full=GS2; AltName: Full=Glutamate--ammonia ligase; Flags: Precursor	annotation not avaliable	glnA, GLUL	PF03951.16|Gln-synt_N|Glutamine synthetase, beta-Grasp domain|m.1382:11-80
[truncated: 63,536 more rows]
